# Supplementary material for: Dynamic expression of SNAI2 in prostate cancer predicts tumor progression and drug sensitivity
Source: Mol Oncol. 2022 Feb 11;16(13):2451–69. doi: 10.1002/1878-0261.13140 (PMC9251866; doi:10.1002/1878-0261.13140)
Supplement: Supplementary file 11 — Table S2. The reagents and cell lines used in the study. [file MOL2-16-2451-s009.xlsx]

## Sheet: Sheet1
Table S2: The reagents and cell lines used in the study
Category	Item name	Catalog number	Company
Vector	EF1a_mCherry_P2A_Hygro_Barcode	120426	Addgene
	EF1a_SNAI2_P2A_Hygro_Barcode	120478	Addgene
inhibitor	Dasatinib	S102	Selleck
	LBH589	S1030	Selleck
	5-AZA-2'-DEOXYCYTIDINE	S1200	Selleck
Western blot antibody	RhoGDI	sc-360	Santa Cruz
	SNAI2	9585	Cell signaling
	GAPDH	365062	Cell signaling
	AR	06-680	EMD Millipore
	FOXA1	ab23738	Abcam
	MYC	5605S	Cell signaling
TaqMan probe	Probe name	Assay ID
	SNAI2	Hs00161904_m1
	ERG	Hs05041927_s1
	ANXA1	Hs00188802_m1
	CAV1	Hs00971716_m1
	CAV2	Hs00184597_m1
	EPHA2	Hs01072272_m1
	CAVIN1	Hs05013205_s1
	MYC	Hs00153408_m1
	NCOA2	Hs00896109_m1
	KRT18	Hs01920599_gH
	KRT19	Hs00761767_s1
Cell lines	Cell line name	Note	Resourse
	LNCaP, 22Rv1, DU145, PC3	PCa cell lines	ATCC
	RWPE1	Normal prostate cells	ATCC
	C4-2	PCa cell lines	VitroMed
	LAPC4	provided by Charles Sawyers	MSKCC
	ABL	provided by Zoran Culig	Innsbruck Medical University
