# Supplementary material for: Dynamic expression of SNAI2 in prostate cancer predicts tumor progression and drug sensitivity
Source: Mol Oncol. 2022 Feb 11;16(13):2451–69. doi: 10.1002/1878-0261.13140 (PMC9251866; doi:10.1002/1878-0261.13140)
Supplement: Supplementary file 12 — Table S3. The correlation of SNAI2 expression levels with overall survival in TCGA cancer cohorts. [file MOL2-16-2451-s006.xlsx]

## Sheet: Sheet1
Table S3. The correlation of SNAI2 expression levels with overal survival in TCGA cancer cohorts
			Median Survial (Months)
Tumor Type	HR (High/Low)	LogRank Pvalue	High expression	Low expression
Bladder Carcinoma (n=405)	1.65 (1.23-2.22)	0.0008	20.77	40.33
Breast cancer (n=1090)	0.73 (0.53-1.01)	0.053	131.97	124.53
Cervical squamous cell carcinoma (n=304)	1.25 (0.75-2.1)	0.4	136.2	103.23
Esophageal Adenocarcinoma (n=80)	1.51 (0.8-2.87)	0.2	26.33	46.83
Esophageal Squamous Cell Carcinoma (n=81)	0.58 (0.22-1.55)	0.27	18.57	18.43
Head-neck squamous cell carcinoma (n=500)	1.4 (1.06-1.85)	0.017	37.77	58.73
Kidney renal clear cell carcinoma (n=530)	1.5 (1.03-2.19)	0.032	37.03	52.8
Kidney renal papillary cell carcinoma (n=288)	2.72 (1.43-5.15)	0.0014	43.8	86.97
Liver hepatocellular carcinoma (n=371)	1.28 (0.89-1.82)	0.18	46.2	59.7
Lung adenocarcinoma (n=513)	1.63 (1.2-2.02)	0.0014	35.77	54.4
Lung squamous cell carcinoma (n=501)	0.77 (0.58-1.02)	0.063	63.73	44.18
Ovarian cancer (n=374)	1.4 (1.06-1.87)	0.019	38.7	46.13
Pancreatic ductal adenocarcinoma (n=177)	2.25 (1.4-3.59)	0.00056	18.93	37.67
Rectum adenocarcinoma (n=165)	0.51 (0.24-1.11)	0.085	47.73	36.53
Sarcoma (n=259)	1.94 (1.3-2.9)	0.00096	48.87	86.63
Stomach adenocarcinoma (n=375)	1.7 (1.23-2.36)	0.0013	20.23	46.9
Thymoma (n=119)	2.83 (0.75-10.74)	0.11	N/A	N/A
Thyroid carcinoma (n=502)	1.93 (0.72-5.8)	0.19	N/A	N/A
Uterine corpus endometrial carcinoma (n=543)	0.59 (0.39-0.89)	0.011	78.4	36.87
