# Supplementary material for: Dynamic expression of SNAI2 in prostate cancer predicts tumor progression and drug sensitivity
Source: Mol Oncol. 2022 Feb 11;16(13):2451–69. doi: 10.1002/1878-0261.13140 (PMC9251866; doi:10.1002/1878-0261.13140)
Supplement: Supplementary file 13 — Table S4. The correlations between SNAI2 mRNA with its methylation and ERG mRNA in TCGA cancer cohorts. [file MOL2-16-2451-s005.xls]

## Sheet: Sheet2
Table S4: The correlations between SNAI2 mRNA with its methylaiton and ERG mRNA in TCGA cancer cohorts
		Correlation
		SNAI2 methylation/mRNA		ERG/SNAI2 mRNA
Detail	TCGA	pearson	pval	pearson	pval
Breast invasive carcinoma	BRCA	-0.22	4.35e-10	0.53	1.1e-76
Cervical squamous cell carcinoma and endocervical adenocarcinoma	CESC	-0.76	1.61e-36	0.37	1.2e-07
Lymphoid Neoplasm Diffuse Large B-cell Lymphoma	DLBC	-0.24	0.107	0.21	0.15
Glioblastoma multiforme	GBM	0.07	0.5	0.37	0.00318
Head and Neck squamous cell carcinoma	HNSC	-0.28	4.87e-07	0.35	2.7e-09
Kidney Chromophobe	KICH	-0.14	0.26	0.37	0.0022
Kidney renal papillary cell carcinoma	KIRP	-0.39	2.5e-11	0.73	3e-49
Lung squamous cell carcinoma	LUSC	-0.58	5.3e-34	0.18	4.5e-05
Ovarian serous cystadenocarcinoma	OV	N/A	N/A	0.5	2.2e-20
Pancreatic adenocarcinoma	PAAD	-0.57	7.7e-17	0.36	8.7e-05
Prostate adenocarcinoma	PRAD	-0.73	4.5e-85	WT/Fusion	significant
Sarcoma	SARC	-0.4	1.25e-10	0.18	0.0044
Thyroid carcinoma	THCA	-0.28	9.75e-09	0.47	2.52e-23
Thymoma	THYM	-0.74	1e-21	0.32	0.00044
Uterine Corpus Endometrial Carcinoma	UCEC	-0.61	5.7e-07	0.3	0.02
