# Supplementary material for: Dynamic expression of SNAI2 in prostate cancer predicts tumor progression and drug sensitivity
Source: Mol Oncol. 2022 Feb 11;16(13):2451–69. doi: 10.1002/1878-0261.13140 (PMC9251866; doi:10.1002/1878-0261.13140)
Supplement: Supplementary file 14 — Table S5. Enriched gene sets (Mg signature: C2) in low and high SNAI2 groups in TCGA and SU2C cohorts. [file MOL2-16-2451-s003.xlsx]

## Sheet: Low snai2-C2
Enriched gene sets (Mg signature: C2) in low SNAI2 groups in TCGA and SU2C cohorts
106 Common gene sets in TCGA/SU2C				374 gene sets in TCGA					101 gene sets in SU2C
ABRAMSON_INTERACT_WITH_AIRE				ACOSTA_PROLIFERATION_INDEPENDENT_MYC_TARGETS_UP					AIGNER_ZEB1_TARGETS
BILANGES_SERUM_AND_RAPAMYCIN_SENSITIVE_GENES				ANDERSEN_LIVER_CANCER_KRT19_UP					ASGHARZADEH_NEUROBLASTOMA_POOR_SURVIVAL_DN
BIOCARTA_PRC2_PATHWAY				BENPORATH_ES_2					BIDUS_METASTASIS_UP
CHANDRAN_METASTASIS_TOP50_UP				BHATI_G2M_ARREST_BY_2METHOXYESTRADIOL_UP					BILANGES_RAPAMYCIN_SENSITIVE_GENES
CREIGHTON_AKT1_SIGNALING_VIA_MTOR_UP				BHATTACHARYA_EMBRYONIC_STEM_CELL					BOYAULT_LIVER_CANCER_SUBCLASS_G12_UP
DELPUECH_FOXO3_TARGETS_DN				BILANGES_RAPAMYCIN_SENSITIVE_VIA_TSC1_AND_TSC2					BOYAULT_LIVER_CANCER_SUBCLASS_G3_UP
DING_LUNG_CANCER_EXPRESSION_BY_COPY_NUMBER				BIOCARTA_AKAP95_PATHWAY					CHARAFE_BREAST_CANCER_BASAL_VS_MESENCHYMAL_UP
FAELT_B_CLL_WITH_VH3_21_UP				BIOCARTA_ATRBRCA_PATHWAY					COLDREN_GEFITINIB_RESISTANCE_DN
FARMER_BREAST_CANCER_CLUSTER_7				BIOCARTA_BARD1_PATHWAY					DOANE_RESPONSE_TO_ANDROGEN_UP
IRITANI_MAD1_TARGETS_DN				BIOCARTA_CDC25_PATHWAY					EPPERT_LSC_R
KAUFFMANN_MELANOMA_RELAPSE_UP				BIOCARTA_CPSF_PATHWAY					FOSTER_KDM1A_TARGETS_DN
KEGG_AMINOACYL_TRNA_BIOSYNTHESIS				BIOCARTA_EIF2_PATHWAY					GINESTIER_BREAST_CANCER_20Q13_AMPLIFICATION_DN
KEGG_BASE_EXCISION_REPAIR				BIOCARTA_G2_PATHWAY					GINESTIER_BREAST_CANCER_ZNF217_AMPLIFIED_DN
KEGG_NUCLEOTIDE_EXCISION_REPAIR				BIOCARTA_IRES_PATHWAY					HOLLERN_EMT_BREAST_TUMOR_DN
KEGG_PENTOSE_PHOSPHATE_PATHWAY				BIOCARTA_LIS1_PATHWAY					HOLLERN_MICROACINAR_BREAST_TUMOR_UP
KEGG_RIBOSOME				BIOCARTA_MCM_PATHWAY					HUANG_DASATINIB_RESISTANCE_DN
KEGG_RNA_DEGRADATION				BIOCARTA_NPC_PATHWAY					JISON_SICKLE_CELL_DISEASE_DN
LI_DCP2_BOUND_MRNA				BIOCARTA_PLK3_PATHWAY					KAUFFMANN_DNA_REPAIR_GENES
MOOTHA_FFA_OXYDATION				BIOCARTA_PTC1_PATHWAY					KEGG_GLYCOSYLPHOSPHATIDYLINOSITOL_GPI_ANCHOR_BIOSYNTHESIS
MOREAUX_B_LYMPHOCYTE_MATURATION_BY_TACI_DN				BIOCARTA_RANMS_PATHWAY					KEGG_REGULATION_OF_AUTOPHAGY
OZEN_MIR125B1_TARGETS				BIOCARTA_RAN_PATHWAY					KEGG_SPLICEOSOME
PID_P53_REGULATION_PATHWAY				BIOCARTA_RB_PATHWAY					KEGG_TERPENOID_BACKBONE_BIOSYNTHESIS
REACTOME_ACTIVATION_OF_THE_MRNA_UPON_BINDING_OF_THE_CAP_BINDING_COMPLEX_AND_EIFS_AND_SUBSEQUENT_BINDING_TO_43S				BIOCARTA_SM_PATHWAY					KIM_MYC_AMPLIFICATION_TARGETS_DN
REACTOME_CHOLESTEROL_BIOSYNTHESIS				BOHN_PRIMARY_IMMUNODEFICIENCY_SYNDROM_UP					LANDIS_BREAST_CANCER_PROGRESSION_UP
REACTOME_CYTOSOLIC_TRNA_AMINOACYLATION				BOYAULT_LIVER_CANCER_SUBCLASS_G123_UP					LANDIS_ERBB2_BREAST_TUMORS_324_UP
REACTOME_DEADENYLATION_DEPENDENT_MRNA_DECAY				BOYAULT_LIVER_CANCER_SUBCLASS_G23_UP					LIEN_BREAST_CARCINOMA_METAPLASTIC_VS_DUCTAL_DN
REACTOME_DEADENYLATION_OF_MRNA				BURTON_ADIPOGENESIS_12					LIM_MAMMARY_LUMINAL_MATURE_UP
REACTOME_DUAL_INCISION_IN_GG_NER				BURTON_ADIPOGENESIS_5					LIM_MAMMARY_STEM_CELL_DN
REACTOME_DUAL_INCISION_IN_TC_NER				BURTON_ADIPOGENESIS_PEAK_AT_24HR					LINDGREN_BLADDER_CANCER_WITH_LOH_IN_CHR9Q
REACTOME_ENERGY_DEPENDENT_REGULATION_OF_MTOR_BY_LKB1_AMPK				CAFFAREL_RESPONSE_TO_THC_24HR_3_UP					LIU_PROSTATE_CANCER_UP
REACTOME_EUKARYOTIC_TRANSLATION_INITIATION				CAFFAREL_RESPONSE_TO_THC_24HR_5_DN					LIU_SOX4_TARGETS_DN
REACTOME_EXPORT_OF_VIRAL_RIBONUCLEOPROTEINS_FROM_NUCLEUS				CAFFAREL_RESPONSE_TO_THC_24HR_5_UP					MANALO_HYPOXIA_DN
REACTOME_FANCONI_ANEMIA_PATHWAY				CAFFAREL_RESPONSE_TO_THC_8HR_3_DN					MIKKELSEN_NPC_ICP_WITH_H3K27ME3
REACTOME_FORMATION_OF_HIV_ELONGATION_COMPLEX_IN_THE_ABSENCE_OF_HIV_TAT				CAFFAREL_RESPONSE_TO_THC_DN					MITSIADES_RESPONSE_TO_APLIDIN_DN
REACTOME_FORMATION_OF_TC_NER_PRE_INCISION_COMPLEX				CHIARETTI_T_ALL_RELAPSE_PROGNOSIS					MOREAUX_MULTIPLE_MYELOMA_BY_TACI_DN
REACTOME_G0_AND_EARLY_G1				CHNG_MULTIPLE_MYELOMA_HYPERPLOID_UP					NELSON_RESPONSE_TO_ANDROGEN_UP
REACTOME_G1_S_SPECIFIC_TRANSCRIPTION				CHUANG_OXIDATIVE_STRESS_RESPONSE_DN					NIKOLSKY_BREAST_CANCER_16P13_AMPLICON
REACTOME_GLOBAL_GENOME_NUCLEOTIDE_EXCISION_REPAIR_GG_NER				COLLER_MYC_TARGETS_UP					PID_IGF1_PATHWAY
REACTOME_GOLGI_ASSOCIATED_VESICLE_BIOGENESIS				CONRAD_GERMLINE_STEM_CELL					PID_LIS1_PATHWAY
REACTOME_HIV_ELONGATION_ARREST_AND_RECOVERY				COURTOIS_SENESCENCE_TRIGGERS					PID_PI3KCI_AKT_PATHWAY
REACTOME_INTERACTIONS_OF_REV_WITH_HOST_CELLULAR_PROTEINS				CREIGHTON_AKT1_SIGNALING_VIA_MTOR_DN					PUJANA_BRCA_CENTERED_NETWORK
REACTOME_INTERACTIONS_OF_VPR_WITH_HOST_CELLULAR_PROTEINS				CROONQUIST_IL6_DEPRIVATION_DN					PUJANA_XPRSS_INT_NETWORK
REACTOME_KSRP_KHSRP_BINDS_AND_DESTABILIZES_MRNA				CROONQUIST_NRAS_SIGNALING_DN					PYEON_CANCER_HEAD_AND_NECK_VS_CERVICAL_UP
REACTOME_MACROAUTOPHAGY				CROSBY_E2F4_TARGETS					RASHI_RESPONSE_TO_IONIZING_RADIATION_3
REACTOME_METABOLISM_OF_NON_CODING_RNA				CUI_GLUCOSE_DEPRIVATION					REACTOME_ACETYLCHOLINE_NEUROTRANSMITTER_RELEASE_CYCLE
REACTOME_MITOCHONDRIAL_PROTEIN_IMPORT				DANG_REGULATED_BY_MYC_UP					REACTOME_ACTIVATION_OF_GENE_EXPRESSION_BY_SREBF_SREBP
REACTOME_MITOCHONDRIAL_TRANSLATION				DAZARD_UV_RESPONSE_CLUSTER_G1					REACTOME_ACTIVATION_OF_NMDA_RECEPTORS_AND_POSTSYNAPTIC_EVENTS
REACTOME_MRNA_SPLICING_MINOR_PATHWAY				DEN_INTERACT_WITH_LCA5					REACTOME_APOPTOTIC_CLEAVAGE_OF_CELL_ADHESION_PROTEINS
REACTOME_MTOR_SIGNALLING				EGUCHI_CELL_CYCLE_RB1_TARGETS					REACTOME_CAMK_IV_MEDIATED_PHOSPHORYLATION_OF_CREB
REACTOME_NONSENSE_MEDIATED_DECAY_NMD				FARMER_BREAST_CANCER_CLUSTER_2					REACTOME_CREB1_PHOSPHORYLATION_THROUGH_THE_ACTIVATION_OF_CAMKII_CAMKK_CAMKIV_CASCASDE
REACTOME_NONSENSE_MEDIATED_DECAY_NMD_INDEPENDENT_OF_THE_EXON_JUNCTION_COMPLEX_EJC				FARMER_BREAST_CANCER_CLUSTER_5					REACTOME_DEGRADATION_OF_CYSTEINE_AND_HOMOCYSTEINE
REACTOME_NUCLEAR_IMPORT_OF_REV_PROTEIN				FINETTI_BREAST_CANCERS_KINOME_GRAY					REACTOME_DNA_DAMAGE_RECOGNITION_IN_GG_NER
REACTOME_NUCLEAR_PORE_COMPLEX_NPC_DISASSEMBLY				FINETTI_BREAST_CANCER_KINOME_RED					REACTOME_DNA_REPAIR
REACTOME_NUCLEOTIDE_EXCISION_REPAIR				FOURNIER_ACINAR_DEVELOPMENT_LATE_DN					REACTOME_DOWNREGULATION_OF_SMAD2_3:SMAD4_TRANSCRIPTIONAL_ACTIVITY
REACTOME_N_GLYCAN_TRIMMING_IN_THE_ER_AND_CALNEXIN_CALRETICULIN_CYCLE				FRASOR_RESPONSE_TO_SERM_OR_FULVESTRANT_DN					REACTOME_FORMATION_OF_THE_CORNIFIED_ENVELOPE
REACTOME_POLB_DEPENDENT_LONG_PATCH_BASE_EXCISION_REPAIR				FURUKAWA_DUSP6_TARGETS_PCI35_DN					REACTOME_GLYOXYLATE_METABOLISM_AND_GLYCINE_DEGRADATION
REACTOME_PROCESSING_OF_CAPPED_INTRONLESS_PRE_MRNA				FU_INTERACT_WITH_ALKBH8					REACTOME_IMPORT_OF_PALMITOYL_COA_INTO_THE_MITOCHONDRIAL_MATRIX
REACTOME_PROCESSING_OF_INTRONLESS_PRE_MRNAS				GAJATE_RESPONSE_TO_TRABECTEDIN_DN					REACTOME_INFLUENZA_INFECTION
REACTOME_REGULATION_OF_MRNA_STABILITY_BY_PROTEINS_THAT_BIND_AU_RICH_ELEMENTS				GARGALOVIC_RESPONSE_TO_OXIDIZED_PHOSPHOLIPIDS_TURQUOISE_DN					REACTOME_KERATINIZATION
REACTOME_REGULATION_OF_TP53_ACTIVITY_THROUGH_METHYLATION				GEORGES_CELL_CYCLE_MIR192_TARGETS					REACTOME_MRNA_SPLICING
REACTOME_RESOLUTION_OF_ABASIC_SITES_AP_SITES				GLINSKY_CANCER_DEATH_UP					REACTOME_MTORC1_MEDIATED_SIGNALLING
REACTOME_RESOLUTION_OF_AP_SITES_VIA_THE_MULTIPLE_NUCLEOTIDE_PATCH_REPLACEMENT_PATHWAY				GRAHAM_CML_QUIESCENT_VS_NORMAL_QUIESCENT_UP					REACTOME_NEUROTRANSMITTER_RELEASE_CYCLE
REACTOME_RESPIRATORY_ELECTRON_TRANSPORT				GRAHAM_NORMAL_QUIESCENT_VS_NORMAL_DIVIDING_DN					REACTOME_NOREPINEPHRINE_NEUROTRANSMITTER_RELEASE_CYCLE
REACTOME_RNA_POLYMERASE_III_TRANSCRIPTION				GREENBAUM_E2A_TARGETS_UP					REACTOME_ORGANELLE_BIOGENESIS_AND_MAINTENANCE
REACTOME_RNA_POLYMERASE_III_TRANSCRIPTION_INITIATION_FROM_TYPE_1_PROMOTER				GROSS_HYPOXIA_VIA_HIF1A_UP					REACTOME_PRESYNAPTIC_DEPOLARIZATION_AND_CALCIUM_CHANNEL_OPENING
REACTOME_RNA_POLYMERASE_III_TRANSCRIPTION_INITIATION_FROM_TYPE_3_PROMOTER				HEIDENBLAD_AMPLICON_8Q24_UP					REACTOME_PROCESSING_OF_CAPPED_INTRON_CONTAINING_PRE_MRNA
REACTOME_RNA_POLYMERASE_II_PRE_TRANSCRIPTION_EVENTS				HESS_TARGETS_OF_HOXA9_AND_MEIS1_UP					REACTOME_REGULATION_OF_CHOLESTEROL_BIOSYNTHESIS_BY_SREBP_SREBF
REACTOME_RNA_POLYMERASE_II_TRANSCRIBES_SNRNA_GENES				HOLLEMAN_ASPARAGINASE_RESISTANCE_ALL_DN					REACTOME_REGULATION_OF_MECP2_EXPRESSION_AND_ACTIVITY
REACTOME_RNA_POLYMERASE_II_TRANSCRIPTION_ELONGATION				HONRADO_BREAST_CANCER_BRCA1_VS_BRCA2					REACTOME_RESPIRATORY_ELECTRON_TRANSPORT_ATP_SYNTHESIS_BY_CHEMIOSMOTIC_COUPLING_AND_HEAT_PRODUCTION_BY_UNCOUPLING_PROTEINS
REACTOME_RNA_POLYMERASE_II_TRANSCRIPTION_TERMINATION				HU_GENOTOXIC_DAMAGE_4HR					REACTOME_RETROGRADE_TRANSPORT_AT_THE_TRANS_GOLGI_NETWORK
REACTOME_RNA_POLYMERASE_I_TRANSCRIPTION_INITIATION				IIZUKA_LIVER_CANCER_PROGRESSION_G1_G2_DN					REACTOME_RNA_POLYMERASE_III_TRANSCRIPTION_TERMINATION
REACTOME_RRNA_MODIFICATION_IN_THE_NUCLEUS_AND_CYTOSOL				IIZUKA_LIVER_CANCER_PROGRESSION_L1_G1_DN					REACTOME_RRNA_PROCESSING
REACTOME_SRP_DEPENDENT_COTRANSLATIONAL_PROTEIN_TARGETING_TO_MEMBRANE				INAMURA_LUNG_CANCER_SCC_SUBTYPES_UP					REACTOME_RRNA_PROCESSING_IN_THE_NUCLEUS_AND_CYTOSOL
REACTOME_SUMOYLATION_OF_DNA_DAMAGE_RESPONSE_AND_REPAIR_PROTEINS				ISHIDA_E2F_TARGETS					REACTOME_RSK_ACTIVATION
REACTOME_SUMOYLATION_OF_DNA_REPLICATION_PROTEINS				IWANAGA_E2F1_TARGETS_NOT_INDUCED_BY_SERUM					REACTOME_SIGNALING_BY_MST1
REACTOME_SUMOYLATION_OF_RNA_BINDING_PROTEINS				JEON_SMAD6_TARGETS_DN					REACTOME_SULFUR_AMINO_ACID_METABOLISM
REACTOME_SUMOYLATION_OF_SUMOYLATION_PROTEINS				JOHANSSON_BRAIN_CANCER_EARLY_VS_LATE_UP					REACTOME_SUMOYLATION_OF_TRANSCRIPTION_COFACTORS
REACTOME_SUMOYLATION_OF_UBIQUITINYLATION_PROTEINS				JOHANSSON_GLIOMAGENESIS_BY_PDGFB_UP					REACTOME_S_PHASE
REACTOME_SYNTHESIS_OF_GLYCOSYLPHOSPHATIDYLINOSITOL_GPI				KALMA_E2F1_TARGETS					REACTOME_TBC_RABGAPS
REACTOME_TP53_REGULATES_TRANSCRIPTION_OF_DNA_REPAIR_GENES				KAMMINGA_EZH2_TARGETS					REACTOME_TRANSLATION
REACTOME_TRANSCRIPTION_COUPLED_NUCLEOTIDE_EXCISION_REPAIR_TC_NER				KANG_DOXORUBICIN_RESISTANCE_UP					REACTOME_TRANS_GOLGI_NETWORK_VESICLE_BUDDING
REACTOME_TRANSCRIPTION_OF_E2F_TARGETS_UNDER_NEGATIVE_CONTROL_BY_DREAM_COMPLEX				KEGG_CELL_CYCLE					RICKMAN_TUMOR_DIFFERENTIATED_WELL_VS_MODERATELY_UP
REACTOME_TRANSCRIPTION_OF_E2F_TARGETS_UNDER_NEGATIVE_CONTROL_BY_P107_RBL1_AND_P130_RBL2_IN_COMPLEX_WITH_HDAC1				KEGG_DNA_REPLICATION					RICKMAN_TUMOR_DIFFERENTIATED_WELL_VS_POORLY_UP
REACTOME_TRANSCRIPTION_OF_THE_HIV_GENOME				KEGG_GLYOXYLATE_AND_DICARBOXYLATE_METABOLISM					RODWELL_AGING_KIDNEY_DN
REACTOME_TRANSPORT_OF_MATURE_MRNAS_DERIVED_FROM_INTRONLESS_TRANSCRIPTS				KEGG_HOMOLOGOUS_RECOMBINATION					RODWELL_AGING_KIDNEY_NO_BLOOD_DN
REACTOME_TRANSPORT_OF_MATURE_TRANSCRIPT_TO_CYTOPLASM				KEGG_MISMATCH_REPAIR					SCHAEFFER_PROSTATE_DEVELOPMENT_AND_CANCER_BOX1_UP
REACTOME_TRANSPORT_OF_THE_SLBP_DEPENDANT_MATURE_MRNA				KEGG_OOCYTE_MEIOSIS					SCHLOSSER_MYC_TARGETS_REPRESSED_BY_SERUM
REACTOME_TRNA_AMINOACYLATION				KEGG_OXIDATIVE_PHOSPHORYLATION					SHEDDEN_LUNG_CANCER_GOOD_SURVIVAL_A5
REACTOME_TRNA_PROCESSING				KEGG_PROGESTERONE_MEDIATED_OOCYTE_MATURATION					SHEN_SMARCA2_TARGETS_UP
REACTOME_TRNA_PROCESSING_IN_THE_NUCLEUS				KEGG_PROTEASOME					SMID_BREAST_CANCER_LUMINAL_B_UP
REACTOME_VIRAL_MESSENGER_RNA_SYNTHESIS				KEGG_PROTEIN_EXPORT					TIAN_BHLHA15_TARGETS
SCHAEFFER_PROSTATE_DEVELOPMENT_AND_CANCER_BOX4_DN				KEGG_RNA_POLYMERASE					TOYOTA_TARGETS_OF_MIR34B_AND_MIR34C
SCHLOSSER_MYC_TARGETS_AND_SERUM_RESPONSE_DN				KOKKINAKIS_METHIONINE_DEPRIVATION_96HR_DN					ULE_SPLICING_VIA_NOVA2
SETLUR_PROSTATE_CANCER_TMPRSS2_ERG_FUSION_UP				KONG_E2F3_TARGETS					VANTVEER_BREAST_CANCER_ESR1_UP
SU_TESTIS				KUMAMOTO_RESPONSE_TO_NUTLIN_3A_DN					WALLACE_JAK2_TARGETS_UP
THILLAINADESAN_ZNF217_TARGETS_UP				LEE_EARLY_T_LYMPHOCYTE_UP					WAMUNYOKOLI_OVARIAN_CANCER_GRADES_1_2_UP
TOMLINS_PROSTATE_CANCER_UP				LEE_METASTASIS_AND_RNA_PROCESSING_UP					WAMUNYOKOLI_OVARIAN_CANCER_LMP_UP
WAKASUGI_HAVE_ZNF143_BINDING_SITES				LE_EGR2_TARGETS_UP					WANG_LMO4_TARGETS_UP
WALLACE_PROSTATE_CANCER_RACE_DN				LE_NEURONAL_DIFFERENTIATION_DN					YANG_BREAST_CANCER_ESR1_BULK_UP
WALLACE_PROSTATE_CANCER_UP				LIANG_SILENCED_BY_METHYLATION_DN					YANG_BREAST_CANCER_ESR1_LASER_UP
WANG_RESPONSE_TO_ANDROGEN_UP				LI_WILMS_TUMOR_ANAPLASTIC_UP					YEGNASUBRAMANIAN_PROSTATE_CANCER
YAO_TEMPORAL_RESPONSE_TO_PROGESTERONE_CLUSTER_10				LOPEZ_MESOTELIOMA_SURVIVAL_TIME_UP
YUAN_ZNF143_PARTNERS				LOPEZ_MESOTHELIOMA_SURVIVAL_OVERALL_DN
ZHANG_RESPONSE_TO_CANTHARIDIN_DN				LUI_TARGETS_OF_PAX8_PPARG_FUSION
ZHAN_MULTIPLE_MYELOMA_SUBGROUPS				LUI_THYROID_CANCER_CLUSTER_3
ZHONG_RESPONSE_TO_AZACITIDINE_AND_TSA_DN				LY_AGING_MIDDLE_DN
				LY_AGING_OLD_DN
				LY_AGING_PREMATURE_DN
				MALONEY_RESPONSE_TO_17AAG_DN
				MANN_RESPONSE_TO_AMIFOSTINE_DN
				MATHEW_FANCONI_ANEMIA_GENES
				MEINHOLD_OVARIAN_CANCER_LOW_GRADE_DN
				MELLMAN_TUT1_TARGETS_UP
				MINGUEZ_LIVER_CANCER_VASCULAR_INVASION_UP
				MMS_MOUSE_LYMPH_HIGH_4HRS_UP
				MODY_HIPPOCAMPUS_PRENATAL
				MOLENAAR_TARGETS_OF_CCND1_AND_CDK4_DN
				MONTERO_THYROID_CANCER_POOR_SURVIVAL_UP
				MOOTHA_VOXPHOS
				MORI_IMMATURE_B_LYMPHOCYTE_DN
				MORI_LARGE_PRE_BII_LYMPHOCYTE_UP
				MORI_MATURE_B_LYMPHOCYTE_DN
				MORI_PRE_BI_LYMPHOCYTE_UP
				MUELLER_COMMON_TARGETS_OF_AML_FUSIONS_UP
				NADERI_BREAST_CANCER_PROGNOSIS_UP
				NAKAMURA_CANCER_MICROENVIRONMENT_DN
				NAKAYAMA_SOFT_TISSUE_TUMORS_PCA2_UP
				NIKOLSKY_BREAST_CANCER_1Q21_AMPLICON
				NOUZOVA_TRETINOIN_AND_H4_ACETYLATION
				NUNODA_RESPONSE_TO_DASATINIB_IMATINIB_UP
				ODONNELL_TARGETS_OF_MYC_AND_TFRC_DN
				OHASHI_AURKA_TARGETS
				OHASHI_AURKB_TARGETS
				PEART_HDAC_PROLIFERATION_CLUSTER_DN
				PEART_HDAC_PROLIFERATION_CLUSTER_UP
				PETRETTO_LEFT_VENTRICLE_MASS_QTL_CIS_DN
				PETROVA_PROX1_TARGETS_UP
				PID_ATM_PATHWAY
				PID_ATR_PATHWAY
				PID_AURORA_A_PATHWAY
				PID_AURORA_B_PATHWAY
				PID_BARD1_PATHWAY
				PID_E2F_PATHWAY
				PID_FANCONI_PATHWAY
				PID_FOXM1_PATHWAY
				PID_MYC_ACTIV_PATHWAY
				PID_MYC_PATHWAY
				PID_PLK1_PATHWAY
				POMEROY_MEDULLOBLASTOMA_PROGNOSIS_DN
				POS_RESPONSE_TO_HISTAMINE_DN
				PUJANA_BREAST_CANCER_LIT_INT_NETWORK
				PUJANA_BREAST_CANCER_WITH_BRCA1_MUTATED_UP
				REACTOME_ABORTIVE_ELONGATION_OF_HIV_1_TRANSCRIPT_IN_THE_ABSENCE_OF_TAT
				REACTOME_ACTIVATED_PKN1_STIMULATES_TRANSCRIPTION_OF_AR_ANDROGEN_RECEPTOR_REGULATED_GENES_KLK2_AND_KLK3
				REACTOME_ACTIVATION_OF_APC_C_AND_APC_C:CDC20_MEDIATED_DEGRADATION_OF_MITOTIC_PROTEINS
				REACTOME_ACTIVATION_OF_ATR_IN_RESPONSE_TO_REPLICATION_STRESS
				REACTOME_ACTIVATION_OF_HOX_GENES_DURING_DIFFERENTIATION
				REACTOME_ACTIVATION_OF_NIMA_KINASES_NEK9_NEK6_NEK7
				REACTOME_ACTIVATION_OF_THE_PRE_REPLICATIVE_COMPLEX
				REACTOME_APC_C:CDC20_MEDIATED_DEGRADATION_OF_CYCLIN_B
				REACTOME_APC_C:CDH1_MEDIATED_DEGRADATION_OF_CDC20_AND_OTHER_APC_C:CDH1_TARGETED_PROTEINS_IN_LATE_MITOSIS_EARLY_G1
				REACTOME_APC_CDC20_MEDIATED_DEGRADATION_OF_NEK2A
				REACTOME_APEX1_INDEPENDENT_RESOLUTION_OF_AP_SITES_VIA_THE_SINGLE_NUCLEOTIDE_REPLACEMENT_PATHWAY
				REACTOME_APOPTOSIS_INDUCED_DNA_FRAGMENTATION
				REACTOME_ASSEMBLY_OF_THE_ORC_COMPLEX_AT_THE_ORIGIN_OF_REPLICATION
				REACTOME_ASSEMBLY_OF_THE_PRE_REPLICATIVE_COMPLEX
				REACTOME_ATF6_ATF6_ALPHA_ACTIVATES_CHAPERONES
				REACTOME_ATF6_ATF6_ALPHA_ACTIVATES_CHAPERONE_GENES
				REACTOME_AUF1_HNRNP_D0_BINDS_AND_DESTABILIZES_MRNA
				REACTOME_AURKA_ACTIVATION_BY_TPX2
				REACTOME_BASE_EXCISION_REPAIR
				REACTOME_BASE_EXCISION_REPAIR_AP_SITE_FORMATION
				REACTOME_BBSOME_MEDIATED_CARGO_TARGETING_TO_CILIUM
				REACTOME_BIOTIN_TRANSPORT_AND_METABOLISM
				REACTOME_BUDDING_AND_MATURATION_OF_HIV_VIRION
				REACTOME_CALNEXIN_CALRETICULIN_CYCLE
				REACTOME_CDC6_ASSOCIATION_WITH_THE_ORC:ORIGIN_COMPLEX
				REACTOME_CDK_MEDIATED_PHOSPHORYLATION_AND_REMOVAL_OF_CDC6
				REACTOME_CELLULAR_SENESCENCE
				REACTOME_CHK1_CHK2_CDS1_MEDIATED_INACTIVATION_OF_CYCLIN_B:CDK1_COMPLEX
				REACTOME_CHROMOSOME_MAINTENANCE
				REACTOME_COMPLEX_I_BIOGENESIS
				REACTOME_CONDENSATION_OF_PROMETAPHASE_CHROMOSOMES
				REACTOME_CONDENSATION_OF_PROPHASE_CHROMOSOMES
				REACTOME_CONVERSION_FROM_APC_C:CDC20_TO_APC_C:CDH1_IN_LATE_ANAPHASE
				REACTOME_COPI_DEPENDENT_GOLGI_TO_ER_RETROGRADE_TRAFFIC
				REACTOME_CRISTAE_FORMATION
				REACTOME_CYCLIN_A:CDK2_ASSOCIATED_EVENTS_AT_S_PHASE_ENTRY
				REACTOME_CYCLIN_A_B1_B2_ASSOCIATED_EVENTS_DURING_G2_M_TRANSITION
				REACTOME_CYTOSOLIC_IRON_SULFUR_CLUSTER_ASSEMBLY
				REACTOME_DECTIN_1_MEDIATED_NONCANONICAL_NF_KB_SIGNALING
				REACTOME_DEFECTIVE_TPR_MAY_CONFER_SUSCEPTIBILITY_TOWARDS_THYROID_PAPILLARY_CARCINOMA_TPC
				REACTOME_DEFECTS_IN_BIOTIN_BTN_METABOLISM
				REACTOME_DEGRADATION_OF_AXIN
				REACTOME_DEGRADATION_OF_GLI1_BY_THE_PROTEASOME
				REACTOME_DEPURINATION
				REACTOME_DISEASES_ASSOCIATED_WITH_N_GLYCOSYLATION_OF_PROTEINS
				REACTOME_DNA_DAMAGE_BYPASS
				REACTOME_DNA_DAMAGE_TELOMERE_STRESS_INDUCED_SENESCENCE
				REACTOME_DNA_DOUBLE_STRAND_BREAK_RESPONSE
				REACTOME_DNA_METHYLATION
				REACTOME_DNA_REPLICATION
				REACTOME_DNA_REPLICATION_PRE_INITIATION
				REACTOME_DNA_STRAND_ELONGATION
				REACTOME_E2F_ENABLED_INHIBITION_OF_PRE_REPLICATION_COMPLEX_FORMATION
				REACTOME_E2F_MEDIATED_REGULATION_OF_DNA_REPLICATION
				REACTOME_E3_UBIQUITIN_LIGASES_UBIQUITINATE_TARGET_PROTEINS
				REACTOME_ENDOSOMAL_SORTING_COMPLEX_REQUIRED_FOR_TRANSPORT_ESCRT
				REACTOME_EPIGENETIC_REGULATION_OF_GENE_EXPRESSION
				REACTOME_ERCC6_CSB_AND_EHMT2_G9A_POSITIVELY_REGULATE_RRNA_EXPRESSION
				REACTOME_ER_QUALITY_CONTROL_COMPARTMENT_ERQC
				REACTOME_ESTABLISHMENT_OF_SISTER_CHROMATID_COHESION
				REACTOME_ESTROGEN_DEPENDENT_GENE_EXPRESSION
				REACTOME_EXTENSION_OF_TELOMERES
				REACTOME_FBXL7_DOWN_REGULATES_AURKA_DURING_MITOTIC_ENTRY_AND_IN_EARLY_MITOSIS
				REACTOME_FERTILIZATION
				REACTOME_FOLDING_OF_ACTIN_BY_CCT_TRIC
				REACTOME_FORMATION_OF_ATP_BY_CHEMIOSMOTIC_COUPLING
				REACTOME_FORMATION_OF_SENESCENCE_ASSOCIATED_HETEROCHROMATIN_FOCI_SAHF
				REACTOME_FORMATION_OF_THE_BETA_CATENIN:TCF_TRANSACTIVATING_COMPLEX
				REACTOME_FORMATION_OF_THE_EARLY_ELONGATION_COMPLEX
				REACTOME_G1_S_DNA_DAMAGE_CHECKPOINTS
				REACTOME_G2_M_DNA_DAMAGE_CHECKPOINT
				REACTOME_G2_M_DNA_REPLICATION_CHECKPOINT
				REACTOME_G2_PHASE
				REACTOME_GAP_FILLING_DNA_REPAIR_SYNTHESIS_AND_LIGATION_IN_GG_NER
				REACTOME_GOLGI_CISTERNAE_PERICENTRIOLAR_STACK_REORGANIZATION
				REACTOME_GOLGI_TO_ER_RETROGRADE_TRANSPORT
				REACTOME_HDACS_DEACETYLATE_HISTONES
				REACTOME_HDMS_DEMETHYLATE_HISTONES
				REACTOME_HDR_THROUGH_HOMOLOGOUS_RECOMBINATION_HRR
				REACTOME_HDR_THROUGH_MMEJ_ALT_NHEJ
				REACTOME_HDR_THROUGH_SINGLE_STRAND_ANNEALING_SSA
				REACTOME_HOMOLOGOUS_DNA_PAIRING_AND_STRAND_EXCHANGE
				REACTOME_HOMOLOGY_DIRECTED_REPAIR
				REACTOME_HOST_INTERACTIONS_WITH_INFLUENZA_FACTORS
				REACTOME_INHIBITION_OF_THE_PROTEOLYTIC_ACTIVITY_OF_APC_C_REQUIRED_FOR_THE_ONSET_OF_ANAPHASE_BY_MITOTIC_SPINDLE_CHECKPOINT_COMPONENTS
				REACTOME_INTERACTION_WITH_CUMULUS_CELLS_AND_THE_ZONA_PELLUCIDA
				REACTOME_INTERCONVERSION_OF_NUCLEOTIDE_DI_AND_TRIPHOSPHATES
				REACTOME_KINESINS
				REACTOME_LAGGING_STRAND_SYNTHESIS
				REACTOME_MASTL_FACILITATES_MITOTIC_PROGRESSION
				REACTOME_MEIOSIS
				REACTOME_MEIOTIC_RECOMBINATION
				REACTOME_MEIOTIC_SYNAPSIS
				REACTOME_METABOLISM_OF_FOLATE_AND_PTERINES
				REACTOME_METABOLISM_OF_POLYAMINES
				REACTOME_METALLOPROTEASE_DUBS
				REACTOME_MICRORNA_MIRNA_BIOGENESIS
				REACTOME_MISMATCH_REPAIR
				REACTOME_MITOCHONDRIAL_TRNA_AMINOACYLATION
				REACTOME_MITOPHAGY
				REACTOME_MITOTIC_PROPHASE
				REACTOME_MITOTIC_SPINDLE_CHECKPOINT
				REACTOME_MITOTIC_TELOPHASE_CYTOKINESIS
				REACTOME_MRNA_CAPPING
				REACTOME_MRNA_DECAY_BY_3_TO_5_EXORIBONUCLEASE
				REACTOME_NEGATIVE_EPIGENETIC_REGULATION_OF_RRNA_EXPRESSION
				REACTOME_NEGATIVE_REGULATION_OF_NOTCH4_SIGNALING
				REACTOME_NONHOMOLOGOUS_END_JOINING_NHEJ
				REACTOME_NUCLEAR_ENVELOPE_BREAKDOWN
				REACTOME_NUCLEOBASE_BIOSYNTHESIS
				REACTOME_NUCLEOSOME_ASSEMBLY
				REACTOME_ORC1_REMOVAL_FROM_CHROMATIN
				REACTOME_OXIDATIVE_STRESS_INDUCED_SENESCENCE
				REACTOME_P38MAPK_EVENTS
				REACTOME_PCNA_DEPENDENT_LONG_PATCH_BASE_EXCISION_REPAIR
				REACTOME_PERK_REGULATES_GENE_EXPRESSION
				REACTOME_PHOSPHORYLATION_OF_EMI1
				REACTOME_PHOSPHORYLATION_OF_THE_APC_C
				REACTOME_PINK_PARKIN_MEDIATED_MITOPHAGY
				REACTOME_PKMTS_METHYLATE_HISTONE_LYSINES
				REACTOME_POLO_LIKE_KINASE_MEDIATED_EVENTS
				REACTOME_POSITIVE_EPIGENETIC_REGULATION_OF_RRNA_EXPRESSION
				REACTOME_PRC2_METHYLATES_HISTONES_AND_DNA
				REACTOME_PROCESSING_OF_DNA_DOUBLE_STRAND_BREAK_ENDS
				REACTOME_PROCESSIVE_SYNTHESIS_ON_THE_C_STRAND_OF_THE_TELOMERE
				REACTOME_PROCESSIVE_SYNTHESIS_ON_THE_LAGGING_STRAND
				REACTOME_PROTEIN_UBIQUITINATION
				REACTOME_PURINE_RIBONUCLEOSIDE_MONOPHOSPHATE_BIOSYNTHESIS
				REACTOME_RECOGNITION_OF_DNA_DAMAGE_BY_PCNA_CONTAINING_REPLICATION_COMPLEX
				REACTOME_RECYCLING_OF_EIF2:GDP
				REACTOME_REGULATION_OF_APOPTOSIS
				REACTOME_REGULATION_OF_GENE_EXPRESSION_IN_ENDOCRINE_COMMITTED_NEUROG3PLUS_PROGENITOR_CELLS
				REACTOME_REGULATION_OF_MITOTIC_CELL_CYCLE
				REACTOME_REGULATION_OF_PTEN_STABILITY_AND_ACTIVITY
				REACTOME_REGULATION_OF_TP53_ACTIVITY_THROUGH_ACETYLATION
				REACTOME_REGULATION_OF_TP53_ACTIVITY_THROUGH_PHOSPHORYLATION
				REACTOME_REPRODUCTION
				REACTOME_RESOLUTION_OF_D_LOOP_STRUCTURES
				REACTOME_RESOLUTION_OF_D_LOOP_STRUCTURES_THROUGH_SYNTHESIS_DEPENDENT_STRAND_ANNEALING_SDSA
				REACTOME_RESOLUTION_OF_SISTER_CHROMATID_COHESION
				REACTOME_RMTS_METHYLATE_HISTONE_ARGININES
				REACTOME_RNA_POLYMERASE_III_CHAIN_ELONGATION
				REACTOME_RNA_POLYMERASE_II_TRANSCRIPTION_PRE_INITIATION_AND_PROMOTER_OPENING
				REACTOME_RNA_POLYMERASE_I_PROMOTER_ESCAPE
				REACTOME_RNA_POLYMERASE_I_TRANSCRIPTION
				REACTOME_RUNX1_REGULATES_GENES_INVOLVED_IN_MEGAKARYOCYTE_DIFFERENTIATION_AND_PLATELET_FUNCTION
				REACTOME_SCF_SKP2_MEDIATED_DEGRADATION_OF_P27_P21
				REACTOME_SENESCENCE_ASSOCIATED_SECRETORY_PHENOTYPE_SASP
				REACTOME_SIRT1_NEGATIVELY_REGULATES_RRNA_EXPRESSION
				REACTOME_STABILIZATION_OF_P53
				REACTOME_SUMOYLATION_OF_CHROMATIN_ORGANIZATION_PROTEINS
				REACTOME_SUMOYLATION_OF_DNA_METHYLATION_PROTEINS
				REACTOME_SWITCHING_OF_ORIGINS_TO_A_POST_REPLICATIVE_STATE
				REACTOME_SYNTHESIS_OF_ACTIVE_UBIQUITIN:_ROLES_OF_E1_AND_E2_ENZYMES
				REACTOME_TELOMERE_C_STRAND_LAGGING_STRAND_SYNTHESIS
				REACTOME_TELOMERE_EXTENSION_BY_TELOMERASE
				REACTOME_TELOMERE_MAINTENANCE
				REACTOME_TERMINATION_OF_TRANSLESION_DNA_SYNTHESIS
				REACTOME_TFAP2A_ACTS_AS_A_TRANSCRIPTIONAL_REPRESSOR_DURING_RETINOIC_ACID_INDUCED_CELL_DIFFERENTIATION
				REACTOME_TP53_REGULATES_TRANSCRIPTION_OF_CELL_CYCLE_GENES
				REACTOME_TP53_REGULATES_TRANSCRIPTION_OF_GENES_INVOLVED_IN_G1_CELL_CYCLE_ARREST
				REACTOME_TP53_REGULATES_TRANSCRIPTION_OF_GENES_INVOLVED_IN_G2_CELL_CYCLE_ARREST
				REACTOME_TRANSCRIPTIONAL_REGULATION_BY_E2F6
				REACTOME_TRANSCRIPTIONAL_REGULATION_BY_SMALL_RNAS
				REACTOME_TRANSCRIPTIONAL_REGULATION_OF_GRANULOPOIESIS
				REACTOME_TRANSLESION_SYNTHESIS_BY_POLH
				REACTOME_TRANSLESION_SYNTHESIS_BY_Y_FAMILY_DNA_POLYMERASES_BYPASSES_LESIONS_ON_DNA_TEMPLATE
				REACTOME_TRNA_MODIFICATION_IN_THE_MITOCHONDRION
				REACTOME_TRNA_MODIFICATION_IN_THE_NUCLEUS_AND_CYTOSOL
				REACTOME_TRNA_PROCESSING_IN_THE_MITOCHONDRION
				REACTOME_UBIQUINOL_BIOSYNTHESIS
				REACTOME_UCH_PROTEINASES
				REACTOME_UNFOLDED_PROTEIN_RESPONSE_UPR
				REACTOME_UNWINDING_OF_DNA
				REACTOME_VIF_MEDIATED_DEGRADATION_OF_APOBEC3G
				REICHERT_G1S_REGULATORS_AS_PI3K_TARGETS
				REICHERT_MITOSIS_LIN9_TARGETS
				REN_BOUND_BY_E2F
				RHODES_CANCER_META_SIGNATURE
				RHODES_UNDIFFERENTIATED_CANCER
				RICKMAN_TUMOR_DIFFERENTIATED_MODERATELY_VS_POORLY_DN
				RIZ_ERYTHROID_DIFFERENTIATION
				RIZ_ERYTHROID_DIFFERENTIATION_CCNE1
				SAKAI_TUMOR_INFILTRATING_MONOCYTES_DN
				SA_G1_AND_S_PHASES
				SA_G2_AND_M_PHASES
				SA_REG_CASCADE_OF_CYCLIN_EXPR
				SCHLOSSER_MYC_AND_SERUM_RESPONSE_SYNERGY
				SCHLOSSER_MYC_TARGETS_AND_SERUM_RESPONSE_UP
				SCHUHMACHER_MYC_TARGETS_UP
				SCIAN_CELL_CYCLE_TARGETS_OF_TP53_AND_TP73_DN
				SCIBETTA_KDM5B_TARGETS_DN
				SEMBA_FHIT_TARGETS_DN
				SHEPARD_BMYB_TARGETS
				SHIPP_DLBCL_VS_FOLLICULAR_LYMPHOMA_UP
				SIMBULAN_PARP1_TARGETS_DN
				SMID_BREAST_CANCER_LUMINAL_A_DN
				SMID_BREAST_CANCER_NORMAL_LIKE_DN
				SMITH_LIVER_CANCER
				SONG_TARGETS_OF_IE86_CMV_PROTEIN
				STONER_ESOPHAGEAL_CARCINOGENESIS_DN
				TANG_SENESCENCE_TP53_TARGETS_DN
				TURASHVILI_BREAST_DUCTAL_CARCINOMA_VS_LOBULAR_NORMAL_UP
				VANTVEER_BREAST_CANCER_METASTASIS_DN
				VERNELL_RETINOBLASTOMA_PATHWAY_UP
				WAESCH_ANAPHASE_PROMOTING_COMPLEX
				WANG_METASTASIS_OF_BREAST_CANCER_ESR1_UP
				WEST_ADRENOCORTICAL_TUMOR_MARKERS_UP
				WHITFIELD_CELL_CYCLE_LITERATURE
				WONG_PROTEASOME_GENE_MODULE
				WU_APOPTOSIS_BY_CDKN1A_NOT_VIA_TP53
				WU_APOPTOSIS_BY_CDKN1A_VIA_TP53
				XU_HGF_SIGNALING_NOT_VIA_AKT1_48HR_DN
				XU_HGF_TARGETS_INDUCED_BY_AKT1_48HR_DN
				XU_RESPONSE_TO_TRETINOIN_AND_NSC682994_DN
				YAMASHITA_LIVER_CANCER_WITH_EPCAM_UP
				YU_BAP1_TARGETS
				YU_MYC_TARGETS_UP
				ZERBINI_RESPONSE_TO_SULINDAC_DN
				ZHAN_MULTIPLE_MYELOMA_PR_UP
				ZHOU_CELL_CYCLE_GENES_IN_IR_RESPONSE_24HR
				ZHOU_CELL_CYCLE_GENES_IN_IR_RESPONSE_6HR

## Sheet: High SNAI2 C2
Enriched gene sets (Mg signature: C2) in high SNAI2 groups in TCGA and SU2C cohorts
109 Common gene sets in TCGA/SU2C				92 gene sets in TCGA				516 gene sets in SU2C
AZARE_NEOPLASTIC_TRANSFORMATION_BY_STAT3_UP				BIOCARTA_SARS_PATHWAY				ACEVEDO_LIVER_CANCER_WITH_H3K9ME3_UP
BEGUM_TARGETS_OF_PAX3_FOXO1_FUSION_UP				BOSCO_EPITHELIAL_DIFFERENTIATION_MODULE				AFFAR_YY1_TARGETS_DN
BERTUCCI_INVASIVE_CARCINOMA_DUCTAL_VS_LOBULAR_DN				BROWNE_HCMV_INFECTION_1HR_UP				AGARWAL_AKT_PATHWAY_TARGETS
BERTUCCI_MEDULLARY_VS_DUCTAL_BREAST_CANCER_DN				CERVERA_SDHB_TARGETS_1_UP				ALONSO_METASTASIS_EMT_UP
BOQUEST_STEM_CELL_CULTURED_VS_FRESH_DN				CHANDRAN_METASTASIS_DN				ALTEMEIER_RESPONSE_TO_LPS_WITH_MECHANICAL_VENTILATION
BOQUEST_STEM_CELL_UP				CHEMELLO_SOLEUS_VS_EDL_MYOFIBERS_UP				AMIT_EGF_RESPONSE_20_MCF10A
CAIRO_LIVER_DEVELOPMENT_UP				CHEN_LVAD_SUPPORT_OF_FAILING_HEART_UP				AMIT_EGF_RESPONSE_60_MCF10A
CHARAFE_BREAST_CANCER_LUMINAL_VS_BASAL_DN				CLAUS_PGR_POSITIVE_MENINGIOMA_UP				ANASTASSIOU_MULTICANCER_INVASIVENESS_SIGNATURE
CHIANG_LIVER_CANCER_SUBCLASS_CTNNB1_DN				CROMER_METASTASIS_DN				ANDERSEN_CHOLANGIOCARCINOMA_CLASS2
CHIARADONNA_NEOPLASTIC_TRANSFORMATION_KRAS_CDC25_DN				DOANE_BREAST_CANCER_ESR1_DN				AZARE_STAT3_TARGETS
CLASPER_LYMPHATIC_VESSELS_DURING_METASTASIS_DN				DORN_ADENOVIRUS_INFECTION_24HR_UP				BEGUM_TARGETS_OF_PAX3_FOXO1_FUSION_DN
COWLING_MYCN_TARGETS				DORN_ADENOVIRUS_INFECTION_48HR_DN				BENNETT_SYSTEMIC_LUPUS_ERYTHEMATOSUS
CROMER_TUMORIGENESIS_DN				FIGUEROA_AML_METHYLATION_CLUSTER_5_DN				BENPORATH_NOS_TARGETS
DELYS_THYROID_CANCER_DN				FUJII_YBX1_TARGETS_UP				BENPORATH_OCT4_TARGETS
DURAND_STROMA_S_UP				GALIE_TUMOR_STEMNESS_GENES				BERENJENO_TRANSFORMED_BY_RHOA_DN
ENGELMANN_CANCER_PROGENITORS_DN				GU_PDEF_TARGETS_DN				BERENJENO_TRANSFORMED_BY_RHOA_FOREVER_DN
FARMER_BREAST_CANCER_CLUSTER_4				HOELZEL_NF1_TARGETS_UP				BERENJENO_TRANSFORMED_BY_RHOA_REVERSIBLY_DN
GAUSSMANN_MLL_AF4_FUSION_TARGETS_E_UP				HOLLERN_SQUAMOUS_BREAST_TUMOR				BILD_HRAS_ONCOGENIC_SIGNATURE
GAUSSMANN_MLL_AF4_FUSION_TARGETS_F_UP				INAMURA_LUNG_CANCER_SCC_DN				BIOCARTA_ASBCELL_PATHWAY
GILDEA_METASTASIS				JI_CARCINOGENESIS_BY_KRAS_AND_STK11_UP				BIOCARTA_BLYMPHOCYTE_PATHWAY
GU_PDEF_TARGETS_UP				KEGG_ALDOSTERONE_REGULATED_SODIUM_REABSORPTION				BIOCARTA_CLASSIC_PATHWAY
HAN_JNK_SINGALING_DN				KEGG_AMYOTROPHIC_LATERAL_SCLEROSIS_ALS				BIOCARTA_RECK_PATHWAY
HELLEBREKERS_SILENCED_DURING_TUMOR_ANGIOGENESIS				KEGG_ARRHYTHMOGENIC_RIGHT_VENTRICULAR_CARDIOMYOPATHY_ARVC				BIOCARTA_SLRP_PATHWAY
HOELZEL_NF1_TARGETS_DN				KEGG_DILATED_CARDIOMYOPATHY				BOQUEST_STEM_CELL_CULTURED_VS_FRESH_UP
HOSHIDA_LIVER_CANCER_LATE_RECURRENCE_UP				KEGG_GLUTATHIONE_METABOLISM				BOQUEST_STEM_CELL_DN
HUANG_FOXA2_TARGETS_DN				KEGG_HYPERTROPHIC_CARDIOMYOPATHY_HCM				BOSCO_INTERFERON_INDUCED_ANTIVIRAL_MODULE
HUPER_BREAST_BASAL_VS_LUMINAL_UP				LEE_LIVER_CANCER_HEPATOBLAST				BOSCO_TH1_CYTOTOXIC_MODULE
ISSAEVA_MLL2_TARGETS				LEE_TARGETS_OF_PTCH1_AND_SUFU_DN				BOYAULT_LIVER_CANCER_SUBCLASS_G56_DN
IZADPANAH_STEM_CELL_ADIPOSE_VS_BONE_DN				LIANG_SILENCED_BY_METHYLATION_UP				BOYAULT_LIVER_CANCER_SUBCLASS_G5_DN
JAEGER_METASTASIS_DN				LOPES_METHYLATED_IN_COLON_CANCER_UP				BOYLAN_MULTIPLE_MYELOMA_C_D_DN
JECHLINGER_EPITHELIAL_TO_MESENCHYMAL_TRANSITION_UP				MASRI_RESISTANCE_TO_TAMOXIFEN_AND_AROMATASE_INHIBITORS_DN				BOYLAN_MULTIPLE_MYELOMA_PCA1_UP
KEGG_CELL_ADHESION_MOLECULES_CAMS				MATZUK_EMBRYONIC_GERM_CELL				BROWNE_HCMV_INFECTION_16HR_DN
KEGG_HEMATOPOIETIC_CELL_LINEAGE				MCBRYAN_PUBERTAL_BREAST_4_5WK_UP				BROWNE_HCMV_INFECTION_18HR_DN
KORKOLA_YOLK_SAC_TUMOR				MCGARVEY_SILENCED_BY_METHYLATION_IN_COLON_CANCER				BROWNE_HCMV_INFECTION_24HR_DN
KRASNOSELSKAYA_ILF3_TARGETS_UP				MIKKELSEN_IPS_ICP_WITH_H3K4ME3_AND_H327ME3				BROWNE_HCMV_INFECTION_30MIN_UP
KUNINGER_IGF1_VS_PDGFB_TARGETS_UP				MILICIC_FAMILIAL_ADENOMATOUS_POLYPOSIS_DN				BROWNE_HCMV_INFECTION_48HR_DN
LEE_NEURAL_CREST_STEM_CELL_UP				MINGUEZ_LIVER_CANCER_VASCULAR_INVASION_DN				BROWN_MYELOID_CELL_DEVELOPMENT_UP
LIEN_BREAST_CARCINOMA_METAPLASTIC				MISHRA_CARCINOMA_ASSOCIATED_FIBROBLAST_DN				BRUECKNER_TARGETS_OF_MIRLET7A3_DN
LIM_MAMMARY_LUMINAL_MATURE_DN				ONDER_CDH1_TARGETS_2_DN				BRUNO_HEMATOPOIESIS
LIM_MAMMARY_LUMINAL_PROGENITOR_UP				ONDER_CDH1_TARGETS_3_DN				BURTON_ADIPOGENESIS_7
LIM_MAMMARY_STEM_CELL_UP				PAPASPYRIDONOS_UNSTABLE_ATEROSCLEROTIC_PLAQUE_DN				BURTON_ADIPOGENESIS_8
LINDGREN_BLADDER_CANCER_CLUSTER_2B				PID_INTEGRIN_CS_PATHWAY				BURTON_ADIPOGENESIS_PEAK_AT_0HR
LIN_SILENCED_BY_TUMOR_MICROENVIRONMENT				POOLA_INVASIVE_BREAST_CANCER_DN				BYSTRYKH_HEMATOPOIESIS_STEM_CELL_SCP2_QTL_TRANS
LIU_PROSTATE_CANCER_DN				RAMASWAMY_METASTASIS_DN				CADWELL_ATG16L1_TARGETS_UP
LIU_VAV3_PROSTATE_CARCINOGENESIS_UP				REACTOME_ACTIVATED_NTRK2_SIGNALS_THROUGH_FRS2_AND_FRS3				CAIRO_LIVER_DEVELOPMENT_DN
LI_WILMS_TUMOR_VS_FETAL_KIDNEY_2_DN				REACTOME_ACTIVATED_NTRK2_SIGNALS_THROUGH_RAS				CASTELLANO_NRAS_TARGETS_UP
MAHADEVAN_IMATINIB_RESISTANCE_DN				REACTOME_ARACHIDONIC_ACID_METABOLISM				CHANG_POU5F1_TARGETS_UP
MCLACHLAN_DENTAL_CARIES_DN				REACTOME_CARDIAC_CONDUCTION				CHARAFE_BREAST_CANCER_BASAL_VS_MESENCHYMAL_DN
MCLACHLAN_DENTAL_CARIES_UP				REACTOME_CGMP_EFFECTS				CHARAFE_BREAST_CANCER_LUMINAL_VS_MESENCHYMAL_DN
MIKKELSEN_ES_ICP_WITH_H3K4ME3_AND_H3K27ME3				REACTOME_CYTOCHROME_P450_ARRANGED_BY_SUBSTRATE_TYPE				CHEN_ETV5_TARGETS_SERTOLI
MUELLER_METHYLATED_IN_GLIOBLASTOMA				REACTOME_DECTIN_2_FAMILY				CHEN_LVAD_SUPPORT_OF_FAILING_HEART_DN
NABA_BASEMENT_MEMBRANES				REACTOME_DOWNREGULATION_OF_ERBB2:ERBB3_SIGNALING				CHEN_METABOLIC_SYNDROM_NETWORK
NABA_CORE_MATRISOME				REACTOME_EICOSANOIDS				CHEN_NEUROBLASTOMA_COPY_NUMBER_GAINS
NABA_ECM_GLYCOPROTEINS				REACTOME_FATTY_ACIDS				CHEOK_RESPONSE_TO_HD_MTX_UP
NABA_ECM_REGULATORS				REACTOME_FGFR2B_LIGAND_BINDING_AND_ACTIVATION				CHIANG_LIVER_CANCER_SUBCLASS_INTERFERON_UP
NABA_MATRISOME_ASSOCIATED				REACTOME_FORMATION_OF_THE_CORNIFIED_ENVELOPE				CHIARADONNA_NEOPLASTIC_TRANSFORMATION_CDC25_UP
NABA_PROTEOGLYCANS				REACTOME_KERATINIZATION				CHIARADONNA_NEOPLASTIC_TRANSFORMATION_KRAS_DN
NABA_SECRETED_FACTORS				REACTOME_LAMININ_INTERACTIONS				CHIARADONNA_NEOPLASTIC_TRANSFORMATION_KRAS_UP
NAKAYAMA_SOFT_TISSUE_TUMORS_PCA1_UP				REACTOME_MISCELLANEOUS_SUBSTRATES				CHIBA_RESPONSE_TO_TSA_UP
NAKAYAMA_SOFT_TISSUE_TUMORS_PCA2_DN				REACTOME_MUSCLE_CONTRACTION				CHICAS_RB1_TARGETS_CONFLUENT
OISHI_CHOLANGIOMA_STEM_CELL_LIKE_DN				REACTOME_NITRIC_OXIDE_STIMULATES_GUANYLATE_CYCLASE				CHICAS_RB1_TARGETS_GROWING
OSADA_ASCL1_TARGETS_DN				REACTOME_PHASE_0_RAPID_DEPOLARISATION				CHICAS_RB1_TARGETS_SENESCENT
PETROVA_ENDOTHELIUM_LYMPHATIC_VS_BLOOD_DN				REACTOME_PHASE_I_FUNCTIONALIZATION_OF_COMPOUNDS				CHYLA_CBFA2T3_TARGETS_UP
PETROVA_PROX1_TARGETS_DN				REACTOME_REGULATION_OF_FZD_BY_UBIQUITINATION				COLIN_PILOCYTIC_ASTROCYTOMA_VS_GLIOBLASTOMA_DN
PICCALUGA_ANGIOIMMUNOBLASTIC_LYMPHOMA_UP				REACTOME_RESPONSE_TO_METAL_IONS				CONCANNON_APOPTOSIS_BY_EPOXOMICIN_DN
PID_WNT_SIGNALING_PATHWAY				REACTOME_SMOOTH_MUSCLE_CONTRACTION				CORRE_MULTIPLE_MYELOMA_DN
REACTOME_ACTIVATION_OF_MATRIX_METALLOPROTEINASES				REACTOME_TYPE_I_HEMIDESMOSOME_ASSEMBLY				CORRE_MULTIPLE_MYELOMA_UP
REACTOME_ANTIMICROBIAL_PEPTIDES				RICKMAN_HEAD_AND_NECK_CANCER_D				CROMER_TUMORIGENESIS_UP
REACTOME_CHONDROITIN_SULFATE_BIOSYNTHESIS				RICKMAN_HEAD_AND_NECK_CANCER_E				CROONQUIST_NRAS_SIGNALING_UP
REACTOME_DEGRADATION_OF_THE_EXTRACELLULAR_MATRIX				RICKMAN_HEAD_AND_NECK_CANCER_F				CROONQUIST_NRAS_VS_STROMAL_STIMULATION_DN
REACTOME_ECM_PROTEOGLYCANS				RICKMAN_TUMOR_DIFFERENTIATED_WELL_VS_MODERATELY_DN				CROONQUIST_STROMAL_STIMULATION_UP
REACTOME_ELASTIC_FIBRE_FORMATION				ROY_WOUND_BLOOD_VESSEL_DN				CUI_TCF21_TARGETS_2_UP
REACTOME_EXTRACELLULAR_MATRIX_ORGANIZATION				ROZANOV_MMP14_TARGETS_SUBSET				CUI_TCF21_TARGETS_UP
REACTOME_MOLECULES_ASSOCIATED_WITH_ELASTIC_FIBRES				SCHAEFFER_PROSTATE_DEVELOPMENT_AND_CANCER_BOX4_UP				DACOSTA_ERCC3_ALLELE_XPCS_VS_TTD_DN
RIGGI_EWING_SARCOMA_PROGENITOR_DN				SCHLESINGER_METHYLATED_IN_COLON_CANCER				DACOSTA_ERCC3_ALLELE_XPCS_VS_TTD_UP
RIGGI_EWING_SARCOMA_PROGENITOR_UP				SMID_BREAST_CANCER_RELAPSE_IN_BONE_DN				DANG_REGULATED_BY_MYC_DN
RODWELL_AGING_KIDNEY_NO_BLOOD_UP				SMID_BREAST_CANCER_RELAPSE_IN_BRAIN_UP				DASU_IL6_SIGNALING_SCAR_DN
SABATES_COLORECTAL_ADENOMA_DN				TOMLINS_PROSTATE_CANCER_DN				DASU_IL6_SIGNALING_UP
SABATES_COLORECTAL_ADENOMA_UP				TRAYNOR_RETT_SYNDROM_UP				DAVICIONI_MOLECULAR_ARMS_VS_ERMS_DN
SASAI_RESISTANCE_TO_NEOPLASTIC_TRANSFROMATION				TURASHVILI_BREAST_DUCTAL_CARCINOMA_VS_DUCTAL_NORMAL_DN				DAVICIONI_TARGETS_OF_PAX_FOXO1_FUSIONS_UP
SCHAEFFER_PROSTATE_DEVELOPMENT_12HR_UP				TURASHVILI_BREAST_DUCTAL_CARCINOMA_VS_LOBULAR_NORMAL_DN				DELYS_THYROID_CANCER_UP
SCHLESINGER_METHYLATED_DE_NOVO_IN_CANCER				TURASHVILI_BREAST_LOBULAR_CARCINOMA_VS_DUCTAL_NORMAL_DN				DEMAGALHAES_AGING_UP
SCHUETZ_BREAST_CANCER_DUCTAL_INVASIVE_UP				TURASHVILI_BREAST_LOBULAR_CARCINOMA_VS_LOBULAR_NORMAL_UP				DIAZ_CHRONIC_MEYLOGENOUS_LEUKEMIA_DN
SENESE_HDAC1_AND_HDAC2_TARGETS_DN				VALK_AML_WITH_11Q23_REARRANGED				DING_LUNG_CANCER_MUTATED_SIGNIFICANTLY
SENESE_HDAC2_TARGETS_DN				VECCHI_GASTRIC_CANCER_EARLY_DN				DORN_ADENOVIRUS_INFECTION_12HR_UP
SENGUPTA_NASOPHARYNGEAL_CARCINOMA_WITH_LMP1_DN				VERHAAK_AML_WITH_NPM1_MUTATED_DN				DORSEY_GAB2_TARGETS
SERVITJA_ISLET_HNF1A_TARGETS_UP				WANG_BARRETTS_ESOPHAGUS_AND_ESOPHAGUS_CANCER_DN				DUNNE_TARGETS_OF_AML1_MTG8_FUSION_DN
SMID_BREAST_CANCER_LUMINAL_A_UP				WANG_METASTASIS_OF_BREAST_CANCER				DUNNE_TARGETS_OF_AML1_MTG8_FUSION_UP
SMID_BREAST_CANCER_LUMINAL_B_DN				WATANABE_COLON_CANCER_MSI_VS_MSS_DN				EBAUER_MYOGENIC_TARGETS_OF_PAX3_FOXO1_FUSION
SMID_BREAST_CANCER_NORMAL_LIKE_UP				WONG_ENDMETRIUM_CANCER_UP				EBAUER_TARGETS_OF_PAX3_FOXO1_FUSION_UP
SMID_BREAST_CANCER_RELAPSE_IN_LUNG_DN				YAO_HOXA10_TARGETS_VIA_PROGESTERONE_UP				FARMER_BREAST_CANCER_CLUSTER_1
STEGER_ADIPOGENESIS_DN				ZHENG_RESPONSE_TO_ARSENITE_UP				FERRANDO_TAL1_NEIGHBORS
SWEET_LUNG_CANCER_KRAS_DN								FLECHNER_BIOPSY_KIDNEY_TRANSPLANT_REJECTED_VS_OK_UP
TAKEDA_TARGETS_OF_NUP98_HOXA9_FUSION_16D_UP								FLORIO_NEOCORTEX_BASAL_RADIAL_GLIA_DN
VART_KSHV_INFECTION_ANGIOGENIC_MARKERS_DN								FLORIO_NEOCORTEX_BASAL_RADIAL_GLIA_UP
VART_KSHV_INFECTION_ANGIOGENIC_MARKERS_UP								FOSTER_KDM1A_TARGETS_UP
WALLACE_PROSTATE_CANCER_RACE_UP								FRIDMAN_IMMORTALIZATION_DN
WAMUNYOKOLI_OVARIAN_CANCER_GRADES_1_2_DN								FRIDMAN_SENESCENCE_UP
WEST_ADRENOCORTICAL_TUMOR_DN								FULCHER_INFLAMMATORY_RESPONSE_LECTIN_VS_LPS_DN
WEST_ADRENOCORTICAL_TUMOR_MARKERS_DN								GALINDO_IMMUNE_RESPONSE_TO_ENTEROTOXIN
WIEDERSCHAIN_TARGETS_OF_BMI1_AND_PCGF2								GAL_LEUKEMIC_STEM_CELL_DN
WINTER_HYPOXIA_DN								GAURNIER_PSMD4_TARGETS
WONG_ENDMETRIUM_CANCER_DN								GAUSSMANN_MLL_AF4_FUSION_TARGETS_B_UP
WU_CELL_MIGRATION								GAUSSMANN_MLL_AF4_FUSION_TARGETS_G_UP
YAMASHITA_METHYLATED_IN_PROSTATE_CANCER								GAUTSCHI_SRC_SIGNALING
ZHENG_GLIOBLASTOMA_PLASTICITY_DN								GAVIN_PDE3B_TARGETS
ZHENG_IL22_SIGNALING_UP								GENTILE_UV_RESPONSE_CLUSTER_D2
ZHU_CMV_24_HR_DN								GERHOLD_ADIPOGENESIS_DN
ZHU_CMV_ALL_DN								GERY_CEBP_TARGETS
								GHANDHI_DIRECT_IRRADIATION_DN
								GHANDHI_DIRECT_IRRADIATION_UP
								GOLDRATH_ANTIGEN_RESPONSE
								GOTZMANN_EPITHELIAL_TO_MESENCHYMAL_TRANSITION_UP
								GOUYER_TATI_TARGETS_DN
								GRAHAM_CML_DIVIDING_VS_NORMAL_DIVIDING_UP
								GRAHAM_CML_DIVIDING_VS_NORMAL_QUIESCENT_DN
								GRAHAM_CML_DIVIDING_VS_NORMAL_QUIESCENT_UP
								GRAHAM_CML_QUIESCENT_VS_NORMAL_DIVIDING_UP
								GRAHAM_CML_QUIESCENT_VS_NORMAL_QUIESCENT_UP
								GROSS_HYPOXIA_VIA_ELK3_ONLY_UP
								GRUETZMANN_PANCREATIC_CANCER_UP
								HADDAD_T_LYMPHOCYTE_AND_NK_PROGENITOR_DN
								HAEGERSTRAND_RESPONSE_TO_IMATINIB
								HAHTOLA_CTCL_CUTANEOUS
								HAHTOLA_CTCL_PATHOGENESIS
								HAN_JNK_SINGALING_UP
								HARRIS_BRAIN_CANCER_PROGENITORS
								HARRIS_HYPOXIA
								HECKER_IFNB1_TARGETS
								HELLER_SILENCED_BY_METHYLATION_UP
								HESS_TARGETS_OF_HOXA9_AND_MEIS1_DN
								HINATA_NFKB_TARGETS_FIBROBLAST_UP
								HINATA_NFKB_TARGETS_KERATINOCYTE_UP
								HOLLERN_EMT_BREAST_TUMOR_UP
								HOLLERN_SOLID_NODULAR_BREAST_TUMOR_DN
								HOSHIDA_LIVER_CANCER_SUBCLASS_S1
								HOWLIN_PUBERTAL_MAMMARY_GLAND
								HSIAO_LIVER_SPECIFIC_GENES
								HUANG_DASATINIB_RESISTANCE_UP
								HUMMERICH_SKIN_CANCER_PROGRESSION_DN
								HUMMERICH_SKIN_CANCER_PROGRESSION_UP
								ICHIBA_GRAFT_VERSUS_HOST_DISEASE_35D_UP
								ICHIBA_GRAFT_VERSUS_HOST_DISEASE_D7_UP
								IGLESIAS_E2F_TARGETS_UP
								INGRAM_SHH_TARGETS_DN
								IWANAGA_CARCINOGENESIS_BY_KRAS_PTEN_UP
								JAATINEN_HEMATOPOIETIC_STEM_CELL_DN
								JACKSON_DNMT1_TARGETS_DN
								JAEGER_METASTASIS_UP
								JI_CARCINOGENESIS_BY_KRAS_AND_STK11_DN
								JOHANSSON_GLIOMAGENESIS_BY_PDGFB_UP
								KAMIKUBO_MYELOID_CEBPA_NETWORK
								KANG_AR_TARGETS_DN
								KANG_AR_TARGETS_UP
								KANG_IMMORTALIZED_BY_TERT_UP
								KAN_RESPONSE_TO_ARSENIC_TRIOXIDE
								KARAKAS_TGFB1_SIGNALING
								KATSANOU_ELAVL1_TARGETS_DN
								KATSANOU_ELAVL1_TARGETS_UP
								KAYO_CALORIE_RESTRICTION_MUSCLE_UP
								KEGG_AUTOIMMUNE_THYROID_DISEASE
								KEGG_CHEMOKINE_SIGNALING_PATHWAY
								KEGG_COMPLEMENT_AND_COAGULATION_CASCADES
								KEGG_CYTOKINE_CYTOKINE_RECEPTOR_INTERACTION
								KEGG_ECM_RECEPTOR_INTERACTION
								KEGG_FOCAL_ADHESION
								KEGG_HEDGEHOG_SIGNALING_PATHWAY
								KEGG_LEUKOCYTE_TRANSENDOTHELIAL_MIGRATION
								KEGG_RENIN_ANGIOTENSIN_SYSTEM
								KEGG_SYSTEMIC_LUPUS_ERYTHEMATOSUS
								KEGG_TGF_BETA_SIGNALING_PATHWAY
								KEGG_VIRAL_MYOCARDITIS
								KHETCHOUMIAN_TRIM24_TARGETS_UP
								KIM_ALL_DISORDERS_CALB1_CORR_DN
								KIM_BIPOLAR_DISORDER_OLIGODENDROCYTE_DENSITY_CORR_DN
								KIM_GLIS2_TARGETS_UP
								KIM_LRRC3B_TARGETS
								KINSEY_TARGETS_OF_EWSR1_FLII_FUSION_DN
								KLEIN_TARGETS_OF_BCR_ABL1_FUSION
								KOBAYASHI_EGFR_SIGNALING_6HR_DN
								KOINUMA_COLON_CANCER_MSI_UP
								KOKKINAKIS_METHIONINE_DEPRIVATION_96HR_UP
								KONDO_EZH2_TARGETS
								KONDO_PROSTATE_CANCER_WITH_H3K27ME3
								KUMAR_TARGETS_OF_MLL_AF9_FUSION
								KUROZUMI_RESPONSE_TO_ONCOCYTIC_VIRUS
								KYNG_DNA_DAMAGE_BY_GAMMA_AND_UV_RADIATION
								KYNG_DNA_DAMAGE_DN
								LAIHO_COLORECTAL_CANCER_SERRATED_UP
								LANDIS_BREAST_CANCER_PROGRESSION_DN
								LANDIS_ERBB2_BREAST_PRENEOPLASTIC_DN
								LANDIS_ERBB2_BREAST_TUMORS_324_DN
								LANDIS_ERBB2_BREAST_TUMORS_65_DN
								LEE_AGING_CEREBELLUM_UP
								LEE_LIVER_CANCER_CIPROFIBRATE_UP
								LEE_LIVER_CANCER_DENA_UP
								LEE_LIVER_CANCER_E2F1_UP
								LEE_LIVER_CANCER_MYC_E2F1_UP
								LEE_SP4_THYMOCYTE
								LEIN_ASTROCYTE_MARKERS
								LEIN_CHOROID_PLEXUS_MARKERS
								LEI_HOXC8_TARGETS_DN
								LEI_MYB_TARGETS
								LENAOUR_DENDRITIC_CELL_MATURATION_DN
								LENAOUR_DENDRITIC_CELL_MATURATION_UP
								LE_SKI_TARGETS_UP
								LIANG_HEMATOPOIESIS_STEM_CELL_NUMBER_LARGE_VS_TINY_UP
								LIANG_SILENCED_BY_METHYLATION_2
								LIAN_LIPA_TARGETS_3M
								LIAN_LIPA_TARGETS_6M
								LIAN_NEUTROPHIL_GRANULE_CONSTITUENTS
								LIEN_BREAST_CARCINOMA_METAPLASTIC_VS_DUCTAL_UP
								LINDGREN_BLADDER_CANCER_HIGH_RECURRENCE
								LINDSTEDT_DENDRITIC_CELL_MATURATION_A
								LINDVALL_IMMORTALIZED_BY_TERT_DN
								LIU_SMARCA4_TARGETS
								LI_AMPLIFIED_IN_LUNG_CANCER
								LI_CISPLATIN_RESISTANCE_UP
								LI_INDUCED_T_TO_NATURAL_KILLER_UP
								LI_WILMS_TUMOR_VS_FETAL_KIDNEY_2_UP
								LU_TUMOR_ENDOTHELIAL_MARKERS_UP
								LU_TUMOR_VASCULATURE_UP
								LY_AGING_MIDDLE_UP
								MALONEY_RESPONSE_TO_17AAG_UP
								MARKEY_RB1_ACUTE_LOF_DN
								MARKEY_RB1_CHRONIC_LOF_DN
								MARTENS_TRETINOIN_RESPONSE_UP
								MARTINELLI_IMMATURE_NEUTROPHIL_DN
								MARTORIATI_MDM4_TARGETS_NEUROEPITHELIUM_DN
								MARZEC_IL2_SIGNALING_UP
								MCBRYAN_PUBERTAL_BREAST_3_4WK_UP
								MCBRYAN_PUBERTAL_TGFB1_TARGETS_DN
								MCBRYAN_PUBERTAL_TGFB1_TARGETS_UP
								MCCABE_HOXC6_TARGETS_DN
								MCDOWELL_ACUTE_LUNG_INJURY_UP
								MEISSNER_BRAIN_HCP_WITH_H3K27ME3
								MEISSNER_BRAIN_HCP_WITH_H3K4ME2_AND_H3K27ME3
								MEISSNER_BRAIN_HCP_WITH_H3K4ME3_AND_H3K27ME3
								MIKKELSEN_DEDIFFERENTIATED_STATE_DN
								MIKKELSEN_IPS_WITH_HCP_H3K27ME3
								MIKKELSEN_MEF_LCP_WITH_H3K4ME3
								MISHRA_CARCINOMA_ASSOCIATED_FIBROBLAST_UP
								MIYAGAWA_TARGETS_OF_EWSR1_ETS_FUSIONS_DN
								MODY_HIPPOCAMPUS_NEONATAL
								MOROSETTI_FACIOSCAPULOHUMERAL_MUSCULAR_DISTROPHY_UP
								MOSERLE_IFNA_RESPONSE
								MURATA_VIRULENCE_OF_H_PILORI
								NABA_COLLAGENS
								NABA_ECM_AFFILIATED
								NABA_MATRISOME
								NADLER_OBESITY_UP
								NAGASHIMA_EGF_SIGNALING_UP
								NAKAJIMA_MAST_CELL
								NAKAMURA_ADIPOGENESIS_EARLY_DN
								NAKAMURA_ADIPOGENESIS_LATE_DN
								NAKAMURA_ADIPOGENESIS_LATE_UP
								NAKAMURA_CANCER_MICROENVIRONMENT_UP
								NAKAMURA_TUMOR_ZONE_PERIPHERAL_VS_CENTRAL_UP
								NAKAYAMA_SOFT_TISSUE_TUMORS_PCA2_UP
								NATSUME_RESPONSE_TO_INTERFERON_BETA_DN
								NEWMAN_ERCC6_TARGETS_DN
								NOUSHMEHR_GBM_SILENCED_BY_METHYLATION
								OLSSON_E2F3_TARGETS_DN
								ONDER_CDH1_SIGNALING_VIA_CTNNB1
								ONDER_CDH1_TARGETS_2_UP
								ONO_AML1_TARGETS_DN
								OUELLET_CULTURED_OVARIAN_CANCER_INVASIVE_VS_LMP_DN
								PAL_PRMT5_TARGETS_DN
								PAL_PRMT5_TARGETS_UP
								PANGAS_TUMOR_SUPPRESSION_BY_SMAD1_AND_SMAD5_UP
								PAPASPYRIDONOS_UNSTABLE_ATEROSCLEROTIC_PLAQUE_UP
								PARK_OSTEOBLAST_DIFFERENTIATION_BY_PHENYLAMIL_UP
								PASINI_SUZ12_TARGETS_DN
								PECE_MAMMARY_STEM_CELL_DN
								PEDERSEN_METASTASIS_BY_ERBB2_ISOFORM_1
								PEPPER_CHRONIC_LYMPHOCYTIC_LEUKEMIA_UP
								PID_AMB2_NEUTROPHILS_PATHWAY
								PID_ATF2_PATHWAY
								PID_AVB3_INTEGRIN_PATHWAY
								PID_AVB3_OPN_PATHWAY
								PID_DELTA_NP63_PATHWAY
								PID_FGF_PATHWAY
								PID_FRA_PATHWAY
								PID_IL12_STAT4_PATHWAY
								PID_INTEGRIN1_PATHWAY
								PID_INTEGRIN2_PATHWAY
								PID_INTEGRIN3_PATHWAY
								PID_INTEGRIN5_PATHWAY
								PID_INTEGRIN_A4B1_PATHWAY
								PID_INTEGRIN_A9B1_PATHWAY
								PID_SYNDECAN_1_PATHWAY
								PID_SYNDECAN_4_PATHWAY
								PID_TCR_PATHWAY
								PID_TOLL_ENDOGENOUS_PATHWAY
								PID_TXA2PATHWAY
								PID_UPA_UPAR_PATHWAY
								PILON_KLF1_TARGETS_UP
								PLASARI_NFIC_TARGETS_BASAL_DN
								PLASARI_TGFB1_SIGNALING_VIA_NFIC_1HR_UP
								PLASARI_TGFB1_TARGETS_10HR_DN
								PLASARI_TGFB1_TARGETS_10HR_UP
								POMEROY_MEDULLOBLASTOMA_DESMOPLASIC_VS_CLASSIC_DN
								POOLA_INVASIVE_BREAST_CANCER_UP
								PYEON_CANCER_HEAD_AND_NECK_VS_CERVICAL_DN
								QI_HYPOXIA_TARGETS_OF_HIF1A_AND_FOXA2
								QI_PLASMACYTOMA_DN
								QI_PLASMACYTOMA_UP
								RAMALHO_STEMNESS_DN
								REACTOME_ADP_SIGNALLING_THROUGH_P2Y_PURINOCEPTOR_1
								REACTOME_ANCHORING_FIBRIL_FORMATION
								REACTOME_ASSEMBLY_OF_COLLAGEN_FIBRILS_AND_OTHER_MULTIMERIC_STRUCTURES
								REACTOME_BINDING_AND_UPTAKE_OF_LIGANDS_BY_SCAVENGER_RECEPTORS
								REACTOME_CELL_SURFACE_INTERACTIONS_AT_THE_VASCULAR_WALL
								REACTOME_CLASS_A_1_RHODOPSIN_LIKE_RECEPTORS
								REACTOME_COLLAGEN_BIOSYNTHESIS_AND_MODIFYING_ENZYMES
								REACTOME_COLLAGEN_CHAIN_TRIMERIZATION
								REACTOME_COLLAGEN_DEGRADATION
								REACTOME_COLLAGEN_FORMATION
								REACTOME_COMPLEMENT_CASCADE
								REACTOME_CONSTITUTIVE_SIGNALING_BY_ABERRANT_PI3K_IN_CANCER
								REACTOME_CROSSLINKING_OF_COLLAGEN_FIBRILS
								REACTOME_CS_DS_DEGRADATION
								REACTOME_DAP12_INTERACTIONS
								REACTOME_DEFECTIVE_B4GALT1_CAUSES_B4GALT1_CDG_CDG_2D
								REACTOME_DEFECTIVE_CHST14_CAUSES_EDS_MUSCULOCONTRACTURAL_TYPE
								REACTOME_DEFECTIVE_CHST3_CAUSES_SEDCJD
								REACTOME_DEFECTIVE_CHST6_CAUSES_MCDC1
								REACTOME_DEFECTIVE_CHSY1_CAUSES_TPBS
								REACTOME_DEFECTIVE_ST3GAL3_CAUSES_MCT12_AND_EIEE15
								REACTOME_DERMATAN_SULFATE_BIOSYNTHESIS
								REACTOME_DISEASES_ASSOCIATED_WITH_GLYCOSAMINOGLYCAN_METABOLISM
								REACTOME_DISEASES_ASSOCIATED_WITH_O_GLYCOSYLATION_OF_PROTEINS
								REACTOME_DISEASES_OF_GLYCOSYLATION
								REACTOME_DNA_METHYLATION
								REACTOME_ESR_MEDIATED_SIGNALING
								REACTOME_EXTRA_NUCLEAR_ESTROGEN_SIGNALING
								REACTOME_GENERATION_OF_SECOND_MESSENGER_MOLECULES
								REACTOME_GLYCOSAMINOGLYCAN_METABOLISM
								REACTOME_GPCR_LIGAND_BINDING
								REACTOME_G_ALPHA_Q_SIGNALLING_EVENTS
								REACTOME_HEMOSTASIS
								REACTOME_IMMUNOREGULATORY_INTERACTIONS_BETWEEN_A_LYMPHOID_AND_A_NON_LYMPHOID_CELL
								REACTOME_INNATE_IMMUNE_SYSTEM
								REACTOME_INTEGRIN_CELL_SURFACE_INTERACTIONS
								REACTOME_INTERLEUKIN_10_SIGNALING
								REACTOME_INTERLEUKIN_4_AND_INTERLEUKIN_13_SIGNALING
								REACTOME_KERATAN_SULFATE_BIOSYNTHESIS
								REACTOME_KERATAN_SULFATE_DEGRADATION
								REACTOME_MEIOTIC_RECOMBINATION
								REACTOME_METABOLISM_OF_ANGIOTENSINOGEN_TO_ANGIOTENSINS
								REACTOME_METAL_SEQUESTRATION_BY_ANTIMICROBIAL_PROTEINS
								REACTOME_MET_ACTIVATES_PTK2_SIGNALING
								REACTOME_MET_PROMOTES_CELL_MOTILITY
								REACTOME_NCAM1_INTERACTIONS
								REACTOME_NCAM_SIGNALING_FOR_NEURITE_OUT_GROWTH
								REACTOME_NEGATIVE_REGULATION_OF_THE_PI3K_AKT_NETWORK
								REACTOME_NEUTROPHIL_DEGRANULATION
								REACTOME_NON_INTEGRIN_MEMBRANE_ECM_INTERACTIONS
								REACTOME_O_GLYCOSYLATION_OF_TSR_DOMAIN_CONTAINING_PROTEINS
								REACTOME_O_LINKED_GLYCOSYLATION
								REACTOME_PEPTIDE_LIGAND_BINDING_RECEPTORS
								REACTOME_PLASMA_LIPOPROTEIN_REMODELING
								REACTOME_PLATELET_ACTIVATION_SIGNALING_AND_AGGREGATION
								REACTOME_PLATELET_HOMEOSTASIS
								REACTOME_PRC2_METHYLATES_HISTONES_AND_DNA
								REACTOME_REGULATION_OF_INSULIN_LIKE_GROWTH_FACTOR_IGF_TRANSPORT_AND_UPTAKE_BY_INSULIN_LIKE_GROWTH_FACTOR_BINDING_PROTEINS_IGFBPS
								REACTOME_REGULATION_OF_TLR_BY_ENDOGENOUS_LIGAND
								REACTOME_RESPONSE_TO_ELEVATED_PLATELET_CYTOSOLIC_CA2PLUS
								REACTOME_ROLE_OF_SECOND_MESSENGERS_IN_NETRIN_1_SIGNALING
								REACTOME_RUNX2_REGULATES_GENES_INVOLVED_IN_CELL_MIGRATION
								REACTOME_RUNX2_REGULATES_OSTEOBLAST_DIFFERENTIATION
								REACTOME_SCAVENGING_BY_CLASS_A_RECEPTORS
								REACTOME_SENESCENCE_ASSOCIATED_SECRETORY_PHENOTYPE_SASP
								REACTOME_SIGNALING_BY_INTERLEUKINS
								REACTOME_SIGNALING_BY_MET
								REACTOME_SIGNALING_BY_NUCLEAR_RECEPTORS
								REACTOME_SIGNALING_BY_PDGF
								REACTOME_SIGNALING_BY_RECEPTOR_TYROSINE_KINASES
								REACTOME_SYNDECAN_INTERACTIONS
								REACTOME_TOLL_LIKE_RECEPTOR_CASCADES
								REACTOME_TRANSCRIPTIONAL_REGULATION_BY_RUNX2
								REACTOME_TRANSCRIPTIONAL_REGULATION_OF_GRANULOPOIESIS
								REACTOME_TRP_CHANNELS
								REN_ALVEOLAR_RHABDOMYOSARCOMA_DN
								RHODES_CANCER_META_SIGNATURE
								RICKMAN_HEAD_AND_NECK_CANCER_B
								RICKMAN_HEAD_AND_NECK_CANCER_C
								RICKMAN_TUMOR_DIFFERENTIATED_MODERATELY_VS_POORLY_UP
								RIGGINS_TAMOXIFEN_RESISTANCE_UP
								RIZ_ERYTHROID_DIFFERENTIATION_6HR
								RODWELL_AGING_KIDNEY_UP
								RORIE_TARGETS_OF_EWSR1_FLI1_FUSION_UP
								ROSS_AML_WITH_CBFB_MYH11_FUSION
								ROY_WOUND_BLOOD_VESSEL_UP
								ROZANOV_MMP14_TARGETS_UP
								RUIZ_TNC_TARGETS_DN
								RUIZ_TNC_TARGETS_UP
								RUTELLA_RESPONSE_TO_CSF2RB_AND_IL4_DN
								RUTELLA_RESPONSE_TO_HGF_UP
								RUTELLA_RESPONSE_TO_HGF_VS_CSF2RB_AND_IL4_UP
								SANA_RESPONSE_TO_IFNG_UP
								SANA_TNF_SIGNALING_DN
								SANA_TNF_SIGNALING_UP
								SATO_SILENCED_BY_METHYLATION_IN_PANCREATIC_CANCER_1
								SCHAEFFER_PROSTATE_DEVELOPMENT_48HR_DN
								SCHAEFFER_PROSTATE_DEVELOPMENT_6HR_UP
								SCHOEN_NFKB_SIGNALING
								SCHRAETS_MLL_TARGETS_DN
								SCHRAETS_MLL_TARGETS_UP
								SEITZ_NEOPLASTIC_TRANSFORMATION_BY_8P_DELETION_UP
								SEKI_INFLAMMATORY_RESPONSE_LPS_UP
								SEMBA_FHIT_TARGETS_UP
								SEMENZA_HIF1_TARGETS
								SENESE_HDAC1_AND_HDAC2_TARGETS_UP
								SENGUPTA_NASOPHARYNGEAL_CARCINOMA_UP
								SERVITJA_LIVER_HNF1A_TARGETS_UP
								SHETH_LIVER_CANCER_VS_TXNIP_LOSS_PAM3
								SHETH_LIVER_CANCER_VS_TXNIP_LOSS_PAM4
								SIMBULAN_PARP1_TARGETS_UP
								SIMBULAN_UV_RESPONSE_IMMORTALIZED_DN
								SMID_BREAST_CANCER_BASAL_UP
								SMIRNOV_CIRCULATING_ENDOTHELIOCYTES_IN_CANCER_UP
								STAEGE_EWING_FAMILY_TUMOR
								STEARMAN_LUNG_CANCER_EARLY_VS_LATE_DN
								STEARMAN_TUMOR_FIELD_EFFECT_UP
								STEGER_ADIPOGENESIS_UP
								STREICHER_LSM1_TARGETS_DN
								SUNG_METASTASIS_STROMA_UP
								TAKEDA_TARGETS_OF_NUP98_HOXA9_FUSION_10D_DN
								TAKEDA_TARGETS_OF_NUP98_HOXA9_FUSION_10D_UP
								TAKEDA_TARGETS_OF_NUP98_HOXA9_FUSION_16D_DN
								TAKEDA_TARGETS_OF_NUP98_HOXA9_FUSION_3D_DN
								TAKEDA_TARGETS_OF_NUP98_HOXA9_FUSION_3D_UP
								TAKEDA_TARGETS_OF_NUP98_HOXA9_FUSION_6HR_UP
								TAKEDA_TARGETS_OF_NUP98_HOXA9_FUSION_8D_DN
								TAKEDA_TARGETS_OF_NUP98_HOXA9_FUSION_8D_UP
								TARTE_PLASMA_CELL_VS_PLASMABLAST_UP
								TAVAZOIE_METASTASIS
								TAVOR_CEBPA_TARGETS_UP
								TERAMOTO_OPN_TARGETS_CLUSTER_6
								THEODOROU_MAMMARY_TUMORIGENESIS
								THUM_MIR21_TARGETS_HEART_DISEASE_UP
								THUM_SYSTOLIC_HEART_FAILURE_UP
								TING_SILENCED_BY_DICER
								TONKS_TARGETS_OF_RUNX1_RUNX1T1_FUSION_ERYTHROCYTE_UP
								TONKS_TARGETS_OF_RUNX1_RUNX1T1_FUSION_GRANULOCYTE_UP
								TONKS_TARGETS_OF_RUNX1_RUNX1T1_FUSION_HSC_DN
								TONKS_TARGETS_OF_RUNX1_RUNX1T1_FUSION_HSC_UP
								TONKS_TARGETS_OF_RUNX1_RUNX1T1_FUSION_SUSTAINDED_IN_ERYTHROCYTE_UP
								TSAI_RESPONSE_TO_RADIATION_THERAPY
								TSENG_ADIPOGENIC_POTENTIAL_DN
								TSENG_ADIPOGENIC_POTENTIAL_UP
								TSENG_IRS1_TARGETS_DN
								TSENG_IRS1_TARGETS_UP
								TSUNODA_CISPLATIN_RESISTANCE_DN
								TSUNODA_CISPLATIN_RESISTANCE_UP
								TURASHVILI_BREAST_DUCTAL_CARCINOMA_VS_DUCTAL_NORMAL_UP
								TURASHVILI_BREAST_DUCTAL_CARCINOMA_VS_LOBULAR_NORMAL_UP
								TURASHVILI_BREAST_LOBULAR_CARCINOMA_VS_DUCTAL_NORMAL_UP
								TURASHVILI_BREAST_LOBULAR_CARCINOMA_VS_LOBULAR_NORMAL_DN
								URS_ADIPOCYTE_DIFFERENTIATION_DN
								URS_ADIPOCYTE_DIFFERENTIATION_UP
								VALK_AML_CLUSTER_15
								VALK_AML_CLUSTER_5
								VALK_AML_WITH_FLT3_ITD
								VANDESLUIS_COMMD1_TARGETS_GROUP_3_DN
								VANHARANTA_UTERINE_FIBROID_UP
								VANTVEER_BREAST_CANCER_BRCA1_DN
								VANTVEER_BREAST_CANCER_POOR_PROGNOSIS
								VECCHI_GASTRIC_CANCER_ADVANCED_VS_EARLY_UP
								VERHAAK_AML_WITH_NPM1_MUTATED_UP
								VERHAAK_GLIOBLASTOMA_MESENCHYMAL
								VERRECCHIA_DELAYED_RESPONSE_TO_TGFB1
								VERRECCHIA_EARLY_RESPONSE_TO_TGFB1
								VERRECCHIA_RESPONSE_TO_TGFB1_C4
								VILIMAS_NOTCH1_TARGETS_DN
								VILIMAS_NOTCH1_TARGETS_UP
								WAMUNYOKOLI_OVARIAN_CANCER_LMP_DN
								WANG_ESOPHAGUS_CANCER_VS_NORMAL_UP
								WANG_MLL_TARGETS
								WANG_SMARCE1_TARGETS_UP
								WATANABE_RECTAL_CANCER_RADIOTHERAPY_RESPONSIVE_DN
								WEINMANN_ADAPTATION_TO_HYPOXIA_DN
								WEINMANN_ADAPTATION_TO_HYPOXIA_UP
								WENG_POR_TARGETS_LIVER_UP
								WESTON_VEGFA_TARGETS
								WESTON_VEGFA_TARGETS_12HR
								WESTON_VEGFA_TARGETS_3HR
								WESTON_VEGFA_TARGETS_6HR
								WIELAND_UP_BY_HBV_INFECTION
								WIERENGA_STAT5A_TARGETS_GROUP2
								WILCOX_RESPONSE_TO_PROGESTERONE_DN
								WILENSKY_RESPONSE_TO_DARAPLADIB
								WILLIAMS_ESR1_TARGETS_UP
								WILSON_PROTEASES_AT_TUMOR_BONE_INTERFACE_UP
								WINTER_HYPOXIA_METAGENE
								WINZEN_DEGRADED_VIA_KHSRP
								WONG_ADULT_TISSUE_STEM_MODULE
								WOO_LIVER_CANCER_RECURRENCE_UP
								WORSCHECH_TUMOR_REJECTION_UP
								YAGI_AML_FAB_MARKERS
								YAGUE_PRETUMOR_DRUG_RESISTANCE_DN
								YANG_BCL3_TARGETS_UP
								YAO_HOXA10_TARGETS_VIA_PROGESTERONE_DN
								YAO_TEMPORAL_RESPONSE_TO_PROGESTERONE_CLUSTER_15
								YAO_TEMPORAL_RESPONSE_TO_PROGESTERONE_CLUSTER_16
								YAO_TEMPORAL_RESPONSE_TO_PROGESTERONE_CLUSTER_8
								YIH_RESPONSE_TO_ARSENITE_C5
								ZHANG_ANTIVIRAL_RESPONSE_TO_RIBAVIRIN_UP
								ZHANG_PROLIFERATING_VS_QUIESCENT
								ZHAN_MULTIPLE_MYELOMA_DN
								ZHAN_MULTIPLE_MYELOMA_SPIKED
								ZHENG_IL22_SIGNALING_DN
								ZHU_SKIL_TARGETS_UP
								ZIRN_TRETINOIN_RESPONSE_UP
								ZWANG_CLASS_2_TRANSIENTLY_INDUCED_BY_EGF
								Core Graphic Module by Vijayaraj Nagarajan, and Web implementation by Mehdi Pirooznia. October 2006, usm.edu
